# Supplementary material for: College students’ stress and health in the COVID-19 pandemic: The role of academic workload, separation from school, and fears of contagion
Source: PLoS One. 2021 Feb 10;16(2):e0246676. doi: 10.1371/journal.pone.0246676 (PMC7875391; doi:10.1371/journal.pone.0246676)
Supplement: S1 Data — (XLSX) [file pone.0246676.s002.xlsx]

## Sheet: Sheet1
Age	Grade	Gender	Number fo online courses	B1	B2	B3	B4	B5	B6	Q1	Q2	Q3	G1	G2	G3	G4	G5	G6	G7	G8	G9	G10	G11	G12	G13	G14	G15	P1	P2	P3	P4	P5	P6	K1	K2	K3	K4	K5	K6	K7	K8	K9	K10	Y1	Y2	Y3	Y4	Y5	Y6
18	1	1	13	4	4	4	4	4	3	6	6	7	3	3	3	3	2	6	2	5	2	1	1	1	2	5	5	1	1	1	1	1	2	3	3	3	4	4	3	4	3	3	3	4	4	4	4	3	3
19	1	1	11	3	2	3	3	3	4	6	6	6	4	3	4	2	4	6	3	5	3	2	2	2	5	2	5	4	4	4	3	3	2	3	3	4	3	3	3	3	2	4	4	4	4	4	4	4	3
20	2	1	8	3	4	5	3	4	5	6	6	6	2	2	2	2	2	5	2	2	2	2	2	2	2	5	6	2	2	2	2	2	1	2	3	3	3	3	3	3	4	2	3	3	3	4	4	4	4
23	3	1	6	5	3	2	3	4	4	5	5	5	2	7	2	2	3	4	2	2	2	2	2	2	2	2	2	1	2	2	3	1	1	2	1	3	3	3	4	2	3	3	3	3	4	4	4	4	3
20	1	2	10	5	5	5	5	5	7	4	4	4	7	7	7	7	7	7	7	7	7	7	7	7	7	7	7	4	4	4	4	4	4	3	3	3	3	3	3	3	3	3	3	2	2	2	2	2	2
23	4	1	1	3	5	4	3	5	6	5	5	5	2	2	2	2	2	1	2	2	2	2	2	1	3	3	3	1	1	1	1	1	2	3	3	3	4	3	4	3	4	4	4	3	4	3	3	3	2
21	3	1	7	5	4	2	2	5	5	4	3	4	4	7	5	1	6	7	4	7	2	6	7	4	6	7	7	5	5	6	2	5	1	3	3	3	3	3	3	2	2	4	3	3	3	3	3	3	3
22	3	1	10	4	1	2	4	4	3	7	7	6	4	5	4	4	4	4	4	4	4	5	3	3	5	5	5	1	1	1	1	1	1	3	4	4	3	4	4	3	1	2	3	4	3	3	4	4	3
21	3	2	7	5	2	2	3	5	3	3	3	6	1	1	1	1	1	1	1	1	1	1	1	1	1	1	3	2	2	3	2	2	2	3	3	3	4	4	3	3	2	3	3	4	4	4	4	4	3
19	2	1	4	3	3	3	1	4	3	6	6	5	6	2	3	2	7	2	3	2	2	3	4	2	4	3	2	4	3	4	1	2	4	3	3	2	4	4	3	4	3	2	2	4	4	3	4	4	4
21	2	1	8	4	3	3	2	4	6	6	5	6	5	2	3	2	4	5	2	2	4	2	2	2	5	3	3	3	4	4	2	2	3	2	3	3	4	4	3	4	3	2	2	3	3	4	3	3	3
20	2	1	9	3	5	4	3	3	6	6	6	6	5	5	5	4	6	6	6	4	5	5	6	5	6	5	5	2	2	2	1	1	1	3	3	3	3	3	3	3	3	3	3	4	4	4	4	4	4
19	1	1	9	4	3	2	3	3	2	4	3	5	2	2	2	2	2	2	2	2	2	2	2	2	2	2	2	1	2	1	2	2	2	2	2	3	4	4	2	4	2	3	2	4	4	4	4	4	4
20	1	2	11	3	4	3	3	3	4	4	4	4	1	2	5	4	4	4	3	3	3	2	2	3	2	4	5	4	4	4	4	4	2	3	3	3	3	4	3	3	3	3	3	3	3	3	3	3	3
21	4	1	1	3	4	2	4	4	3	4	4	4	4	5	5	3	5	3	5	4	4	6	6	4	4	5	5	1	4	1	1	1	3	1	2	3	3	3	4	3	3	3	3	4	4	4	4	3	4
22	3	2	8	4	4	4	3	3	5	6	6	6	5	5	5	4	5	4	5	4	5	4	6	4	5	4	4	4	4	4	3	3	2	3	3	3	4	3	4	3	2	3	4	4	4	4	4	3	4
21	3	2	10	4	3	4	5	4	6	4	4	4	5	2	2	2	3	3	2	2	2	2	2	2	4	3	6	2	2	2	6	5	2	3	2	3	3	4	3	3	2	4	3	3	3	3	3	2	3
18	1	2	12	5	1	1	5	5	1	6	6	6	5	5	5	5	5	5	5	5	5	5	5	5	5	5	5	1	4	2	5	1	1	3	3	3	3	4	3	4	3	3	3	3	4	3	3	4	4
20	2	1	6	3	5	5	5	5	7	5	4	6	5	5	5	5	5	5	5	5	5	5	5	5	5	5	5	6	6	6	6	6	2	3	4	4	4	5	4	4	3	4	5	2	2	2	2	2	2
20	2	1	6	4	4	3	5	3	4	6	6	7	4	4	3	2	2	3	3	1	3	2	2	2	1	7	2	3	3	3	3	1	1	4	4	3	3	4	3	4	4	3	4	4	4	4	4	4	3
22	2	2	7	4	4	3	4	3	6	6	6	6	2	2	2	2	6	2	2	2	2	2	2	2	2	2	2	2	2	2	2	2	2	3	3	2	4	4	2	4	3	3	3	4	4	4	4	4	4
19	1	2	13	2	4	4	4	3	6	5	4	5	6	5	5	4	7	7	6	4	2	7	7	4	7	4	7	2	2	2	2	2	2	3	3	3	3	2	3	4	2	4	3	3	4	3	4	4	4
19	1	1	11	5	4	4	3	4	4	6	6	6	4	3	6	3	4	5	5	5	5	3	5	3	5	6	6	4	5	5	2	2	3	4	3	3	3	3	3	4	3	3	3	4	4	4	4	4	4
21	4	1	1	5	4	4	3	3	7	5	5	5	2	2	1	1	3	4	2	2	2	2	2	1	3	5	3	4	4	4	2	2	2	3	3	3	4	4	3	3	3	3	3	3	4	4	4	4	4
19	1	2	7	3	5	5	4	2	7	7	7	7	1	1	1	1	1	1	1	1	1	1	1	1	1	1	1	2	2	2	2	2	6	1	1	1	2	4	2	2	3	3	2	3	3	3	3	3	3
20	3	2	8	5	5	5	5	5	4	1	1	5	1	5	6	5	6	6	6	6	5	5	6	5	5	5	6	1	1	1	1	1	7	3	3	3	3	3	3	3	3	3	3	3	3	3	3	3	3
19	1	1	11	3	5	5	3	3	4	6	6	6	5	4	6	2	6	6	3	4	6	3	3	1	2	6	2	2	2	2	2	2	1	2	2	2	2	5	2	5	5	2	2	3	3	3	3	3	3
19	1	1	13	3	4	3	3	3	5	5	4	5	5	6	6	5	3	4	5	5	5	4	3	3	3	6	5	3	2	2	3	5	4	3	3	3	4	4	3	3	4	3	3	3	3	4	4	3	3
22	2	2	10	5	3	3	5	5	5	6	6	6	4	3	3	3	2	4	2	4	2	5	5	3	4	5	5	2	4	4	5	2	2	3	3	3	4	3	4	4	3	3	4	4	4	4	4	3	3
19	1	1	8	3	4	3	3	3	4	4	4	4	3	3	4	4	4	4	4	4	4	4	4	4	4	4	4	4	4	4	4	4	4	3	3	3	4	3	3	3	4	3	3	2	3	2	3	2	3
19	1	2	10	5	3	4	2	3	7	7	7	7	7	2	7	2	7	2	7	7	7	2	5	4	7	7	2	2	2	2	2	2	1	2	3	2	5	5	3	5	5	3	1	4	4	4	4	4	4
20	2	1	5	3	4	3	1	1	4	4	4	6	5	3	5	3	5	5	4	5	4	2	5	3	5	5	5	3	3	3	2	4	2	3	3	3	3	3	3	2	2	3	3	3	3	4	4	4	3
23	3	1	6	4	3	4	4	3	5	5	5	5	2	2	2	2	2	2	2	2	2	2	3	3	3	3	5	2	2	2	2	2	2	4	4	3	3	3	3	4	2	3	3	3	3	3	3	4	3
19	1	1	11	3	3	3	4	3	5	5	5	6	3	1	3	2	2	3	2	3	2	1	1	2	1	3	2	1	3	3	2	1	2	3	3	3	4	3	3	3	3	3	3	3	3	3	4	2	3
20	2	2	8	5	3	2	2	4	3	4	4	4	4	4	4	4	4	4	4	4	4	4	4	4	4	4	4	4	4	4	4	4	4	3	3	3	3	3	3	3	3	3	3	2	3	2	3	2	3
20	2	1	6	3	4	4	3	1	6	2	1	5	2	2	2	2	2	2	2	2	2	2	2	2	2	3	3	1	1	1	2	1	2	2	3	2	4	4	3	4	3	3	3	4	4	4	4	4	4
20	2	2	7	3	3	4	3	2	6	6	6	6	6	6	6	6	2	5	2	6	3	4	4	4	5	5	5	3	5	4	3	3	2	3	3	3	3	3	4	3	4	4	4	3	3	3	4	3	3
19	1	1	13	5	4	5	5	5	1	6	6	5	4	4	4	4	4	4	4	4	4	4	4	4	4	4	5	5	5	5	5	4	4	3	3	3	3	3	3	3	3	3	3	3	3	3	3	3	3
20	3	2	20	1	1	1	1	1	1	6	4	7	5	5	1	2	3	2	3	3	4	3	2	3	3	3	5	1	1	1	2	1	2	3	3	4	3	2	3	2	1	3	3	2	4	4	4	3	3
19	2	1	13	3	2	2	3	3	3	5	5	6	5	4	4	4	4	4	4	4	4	3	3	4	4	4	4	2	5	2	2	2	2	2	3	3	3	3	3	2	2	4	3	4	4	4	4	3	3
19	1	1	8	3	5	5	3	3	4	4	5	5	4	4	3	3	4	3	3	3	3	3	3	3	3	5	4	1	1	1	1	1	7	3	3	3	2	3	3	3	3	3	3	3	3	3	3	3	3
22	3	1	9	2	4	4	4	4	4	7	7	7	6	6	5	2	2	3	5	6	5	3	4	2	4	6	5	1	5	4	6	7	1	3	4	3	3	4	3	3	2	4	2	4	4	4	4	2	3
18	2	1	9	2	5	2	5	5	4	4	4	3	4	5	4	5	5	6	4	4	4	4	2	1	4	6	6	3	3	3	2	2	4	4	3	4	3	3	4	3	2	4	4	2	2	3	3	2	3
21	3	1	7	5	5	5	5	5	1	5	5	5	1	3	3	3	3	3	3	3	3	3	3	3	3	3	3	4	5	5	5	5	3	3	3	3	3	3	3	3	3	3	3	2	2	2	2	2	2
23	4	1	1	4	4	3	2	2	4	5	3	3	3	4	4	3	3	5	4	4	4	4	4	4	4	4	4	1	2	1	1	1	1	4	4	3	3	3	3	4	1	2	3	2	4	4	4	3	3
21	3	1	5	5	2	2	4	5	2	7	5	5	5	1	3	2	4	2	2	2	2	2	2	2	4	4	2	5	5	5	5	6	2	3	2	4	4	3	3	4	2	2	3	4	4	4	4	4	3
20	2	1	8	3	3	3	3	3	5	3	2	5	3	3	2	2	2	2	2	2	2	2	2	2	3	2	5	2	2	2	2	2	6	2	2	2	3	3	2	3	2	2	2	4	4	4	4	4	4
20	2	1	8	5	4	4	2	2	5	5	3	3	4	3	3	3	3	3	3	5	3	3	3	3	3	3	3	2	2	2	2	2	2	3	3	3	3	3	3	3	3	3	3	3	3	3	3	3	3
20	2	1	13	3	4	2	3	3	4	6	5	5	6	5	3	2	6	4	4	2	4	3	5	2	6	5	5	3	3	3	2	2	2	2	3	3	3	3	3	3	3	3	3	3	2	3	2	3	2
20	2	1	8	4	5	5	3	4	6	6	6	7	2	1	2	2	2	2	2	2	2	2	2	2	2	6	2	1	2	2	2	1	2	3	3	3	3	3	3	2	2	3	3	4	4	3	3	4	4
19	1	1	12	4	3	2	3	4	3	6	6	6	5	4	3	3	5	5	3	5	3	5	5	3	5	5	5	2	2	2	2	2	2	4	4	3	3	3	3	3	3	3	3	4	4	4	4	2	2
21	3	1	8	2	2	3	4	3	6	7	7	7	5	5	4	4	5	3	3	3	3	3	3	1	1	2	2	1	1	1	1	1	1	3	3	3	3	4	3	4	4	3	3	3	4	4	4	4	4
21	3	2	8	5	1	1	2	5	2	6	7	7	6	4	4	4	4	5	4	4	3	4	5	4	3	4	4	6	6	6	2	4	3	3	3	4	3	3	3	3	2	3	4	4	4	4	4	3	3
20	3	1	9	5	3	3	3	5	4	1	1	1	1	1	3	2	2	5	2	3	3	3	3	3	3	3	3	1	1	1	1	1	1	4	2	2	4	4	3	4	3	4	2	4	4	4	4	4	4
21	2	1	10	3	5	5	4	4	7	6	5	6	5	5	6	3	6	2	6	2	6	2	5	2	5	6	4	1	1	1	1	1	1	3	3	3	4	4	3	3	3	3	3	3	3	3	3	3	3
22	2	2	7	3	3	3	3	3	4	4	4	4	3	3	2	2	2	5	2	4	2	2	2	2	3	6	3	4	5	5	2	1	1	3	2	3	4	3	3	4	4	3	2	3	3	3	3	3	3
20	3	1	8	3	3	3	4	4	3	2	2	1	5	2	3	2	6	2	2	2	2	1	4	2	4	2	2	2	3	2	2	1	3	2	3	3	4	4	3	4	2	3	3	4	4	4	4	3	4
19	1	1	9	3	4	5	5	5	6	2	1	2	5	5	7	3	7	3	7	3	3	3	7	3	5	5	4	4	4	4	4	4	4	3	3	3	3	3	3	3	5	5	3	3	4	4	4	3	3
21	3	2	9	4	2	2	3	4	6	7	7	7	5	4	5	6	5	2	3	4	1	5	4	5	1	4	4	6	6	6	6	2	2	3	4	4	2	3	4	2	4	5	5	3	3	3	3	3	3
24	3	2	13	1	2	4	4	4	3	3	5	3	2	3	2	1	2	2	2	2	2	2	2	2	2	2	2	5	4	5	6	5	3	4	4	3	3	4	4	3	3	3	2	3	4	4	4	4	4
18	2	1	7	1	5	5	5	1	7	1	1	4	3	3	3	3	3	3	3	3	3	3	3	3	3	3	3	6	6	6	6	4	2	1	1	1	5	5	1	5	5	1	1	4	4	4	4	4	4
21	3	1	8	3	3	4	2	2	5	4	5	6	5	2	3	1	3	3	3	3	3	2	3	2	4	4	5	2	3	3	3	3	3	4	4	4	3	3	3	3	2	3	3	2	2	2	2	2	2
20	2	1	6	4	4	2	3	5	6	5	5	5	5	5	6	6	6	6	6	6	6	6	6	6	6	6	6	5	5	5	5	5	3	5	4	4	3	3	3	3	3	3	3	2	2	2	2	2	2
22	3	2	8	5	1	1	2	4	4	5	5	5	5	5	5	5	5	5	5	5	5	5	5	5	5	5	5	3	3	3	3	3	5	2	2	2	3	2	3	3	4	2	2	4	4	4	4	3	2
20	3	1	6	4	4	3	5	5	3	7	5	5	5	5	4	6	3	6	3	6	5	5	6	5	6	7	7	1	2	2	2	2	5	5	5	5	3	3	4	3	2	4	4	4	3	2	4	3	2
19	2	1	8	3	5	4	4	3	7	2	1	2	2	2	3	2	1	6	3	5	3	2	5	2	4	3	5	3	3	2	3	2	2	2	3	3	3	4	3	4	3	2	3	4	4	4	4	4	4
19	1	1	10	4	3	4	1	3	4	6	5	6	3	3	2	5	2	6	2	6	2	2	5	2	3	7	5	4	4	4	3	3	2	3	3	3	3	3	3	3	2	3	2	4	4	4	4	3	3
18	1	2	10	5	3	3	1	5	6	4	4	4	2	2	2	1	1	2	2	2	2	2	2	2	2	2	2	4	4	4	4	4	4	2	2	3	4	4	2	3	4	2	3	3	3	3	3	1	3
21	3	1	8	3	4	4	4	3	5	4	4	4	5	5	5	3	4	5	4	4	4	4	5	4	5	5	5	4	4	4	3	5	3	3	4	4	2	2	4	3	2	4	4	3	2	4	4	1	1
19	1	1	11	3	3	3	2	3	4	5	5	5	3	4	4	4	4	4	4	4	4	4	4	4	4	4	4	3	3	3	2	4	3	3	3	3	3	3	3	4	3	3	3	2	3	3	3	3	3
20	3	2	11	4	4	4	2	4	4	5	4	5	5	6	3	3	5	5	5	3	5	3	5	3	5	5	5	6	6	6	3	3	1	3	2	3	3	2	3	2	2	3	4	4	4	3	4	4	3
20	2	2	7	5	4	4	5	3	5	6	6	6	3	5	3	3	5	6	5	5	4	2	2	2	2	5	5	1	1	1	1	1	2	2	2	2	2	2	2	2	2	2	2	4	4	4	4	4	4
21	2	2	9	4	5	5	3	2	4	3	3	5	3	6	3	3	4	5	3	3	4	2	3	3	5	5	4	1	1	1	5	1	1	3	3	3	4	4	3	3	3	3	4	4	4	4	4	3	3
21	3	2	5	5	1	1	5	5	3	6	6	6	1	1	1	1	6	1	1	1	1	1	1	1	1	5	2	2	6	6	6	1	2	3	3	4	5	4	3	4	3	3	2	4	4	4	4	2	3
19	1	1	7	5	5	5	3	5	3	2	2	3	7	7	4	4	4	4	4	4	4	4	4	1	4	4	4	1	1	1	4	4	2	1	1	1	2	3	3	3	3	3	3	4	4	4	4	4	4
22	3	1	6	4	3	2	4	4	6	1	2	2	2	2	2	2	2	2	2	2	2	2	2	2	2	2	2	1	1	1	1	1	1	1	1	1	4	4	2	4	4	2	3	4	4	4	4	4	4
20	2	1	8	5	4	3	4	5	3	2	3	2	4	2	5	5	5	5	5	5	5	5	5	5	5	5	5	4	4	4	2	2	3	4	4	4	3	3	3	3	2	3	3	3	3	3	3	3	3
22	3	2	8	5	3	3	3	3	6	4	4	4	3	3	4	4	4	4	4	4	4	4	4	4	4	4	4	2	2	2	2	2	6	5	5	5	3	3	3	2	2	2	2	2	4	4	4	3	3
20	2	1	8	3	5	3	3	3	5	3	3	3	4	4	4	4	4	4	4	4	4	4	4	4	4	4	4	3	3	3	3	3	5	3	3	3	3	3	3	3	3	3	3	2	2	2	2	2	2
21	3	1	6	4	4	4	4	4	5	6	5	6	3	2	3	2	2	3	2	2	2	3	3	2	5	2	5	2	2	2	6	6	2	2	3	3	4	4	3	4	3	3	3	3	4	4	4	4	3
21	3	1	7	5	1	3	5	3	4	2	2	2	4	4	4	4	4	4	4	1	1	1	4	1	4	4	1	1	1	1	1	1	1	1	1	1	4	4	1	4	3	4	3	4	4	4	4	4	4
19	1	1	10	3	4	4	4	5	5	5	6	6	2	2	3	2	2	2	2	4	2	4	2	2	2	6	6	2	2	2	2	2	2	3	3	3	3	3	3	3	2	3	3	3	4	4	4	4	4
21	3	1	6	5	1	1	3	5	3	4	4	4	4	4	4	4	4	4	4	4	4	4	4	4	4	4	4	4	4	4	4	4	4	4	4	4	4	4	4	4	4	4	4	2	2	2	2	2	2
20	3	1	6	1	5	3	5	5	1	5	5	5	3	3	3	3	2	2	1	2	2	2	2	2	2	2	2	5	5	3	5	5	3	3	3	3	3	3	3	3	3	3	3	3	3	3	3	3	3
22	3	1	7	1	5	2	2	2	6	7	4	4	7	7	7	7	7	7	7	7	7	7	7	7	7	5	5	1	1	1	1	1	7	5	5	5	5	3	5	4	2	3	3	1	3	4	3	1	1
21	2	2	7	4	3	2	2	3	5	1	2	1	5	3	3	2	3	3	2	6	2	2	2	2	3	2	6	1	7	1	2	2	1	3	2	4	4	4	3	3	2	3	2	4	4	4	4	4	4
21	3	1	7	5	3	1	4	5	6	4	4	4	5	5	3	3	3	3	3	3	5	3	3	4	3	4	3	4	4	4	4	4	4	2	3	2	3	2	3	3	3	2	2	2	2	2	2	2	2
18	1	1	10	3	3	4	5	3	4	6	6	6	5	5	6	3	6	5	6	5	5	4	5	2	5	6	5	1	1	1	1	1	2	4	5	5	2	2	4	2	2	4	4	2	3	2	4	1	1
21	3	1	6	5	4	4	5	5	4	7	7	7	7	3	3	1	6	6	6	4	2	1	6	3	6	6	3	3	3	3	3	3	5	4	3	4	3	3	3	3	3	3	3	3	2	2	4	4	4
21	3	2	6	5	1	1	3	5	6	4	4	4	4	4	4	4	4	4	4	4	4	4	4	4	4	4	4	4	4	4	4	4	4	2	2	2	2	2	2	2	2	2	2	3	3	3	3	3	3
21	2	1	15	2	5	4	3	2	6	6	6	6	6	6	4	1	4	3	5	3	4	2	3	5	5	6	3	5	5	5	3	5	3	2	2	2	4	4	3	3	3	3	3	2	2	2	2	2	2
18	1	1	9	1	5	3	3	2	3	4	4	4	2	2	4	4	4	5	3	6	2	2	2	2	2	6	3	1	1	1	1	1	1	3	4	4	4	4	4	4	1	5	4	4	4	4	4	4	4
20	1	1	9	3	4	3	3	3	5	2	2	5	4	4	4	4	4	4	4	4	4	4	4	4	4	4	4	1	1	1	1	1	7	3	3	3	3	3	3	3	3	3	3	3	3	3	3	3	3
19	1	1	11	4	3	3	3	4	5	7	7	7	2	3	3	1	6	6	5	4	2	2	2	1	3	5	5	2	4	2	2	2	2	2	4	3	3	4	3	4	3	3	2	3	4	4	4	3	3
21	2	1	8	2	4	3	3	3	5	5	5	5	6	6	2	2	3	5	2	2	2	3	5	3	5	6	5	1	1	1	1	1	2	3	3	3	3	3	3	3	3	3	3	3	3	3	4	3	3
20	1	1	13	4	5	4	2	3	5	5	5	5	4	3	2	2	3	3	4	4	3	3	3	3	4	5	4	3	3	3	3	3	3	2	3	3	3	3	3	3	3	3	3	3	4	4	4	3	4
20	3	1	8	3	4	4	2	3	3	4	5	6	5	5	4	3	5	5	4	4	5	3	5	3	3	5	5	4	4	4	6	3	3	3	3	4	3	3	3	3	3	3	3	3	3	3	3	3	3
20	3	1	7	3	5	5	5	3	5	3	3	3	3	4	3	3	3	3	3	3	3	3	3	3	3	3	3	3	3	3	3	3	5	2	2	2	2	2	2	2	2	2	2	2	2	2	2	2	2
22	2	1	7	2	4	2	4	4	4	6	6	6	5	2	2	1	3	2	2	2	2	2	2	2	3	6	2	1	1	1	1	1	7	3	3	3	3	3	3	3	3	3	3	4	4	4	4	4	4
20	1	1	14	2	3	3	3	3	6	6	5	6	3	2	3	2	3	5	3	3	3	2	2	2	2	3	3	3	4	3	3	4	2	3	4	3	3	3	3	3	2	3	3	3	4	4	3	3	3
21	3	2	6	5	2	2	4	4	6	1	1	7	4	2	1	1	4	3	1	1	1	1	1	1	1	7	5	1	1	1	1	1	1	1	1	1	1	5	1	5	5	1	5	4	4	4	4	4	4
20	3	2	2	4	3	2	5	5	5	4	4	4	6	6	4	4	7	1	1	1	1	1	1	1	1	1	6	6	6	6	3	3	2	3	2	2	5	5	3	3	3	3	3	3	4	4	4	3	4
21	2	1	16	4	4	4	3	4	5	6	6	7	6	6	2	2	2	5	2	2	2	2	2	2	6	6	2	4	4	4	3	2	2	3	3	4	4	3	3	3	3	4	4	3	3	3	3	3	3
20	2	2	11	5	3	3	4	4	3	6	3	5	3	4	5	3	4	4	4	3	3	3	3	3	3	3	3	5	5	5	5	2	1	3	3	3	3	3	3	3	3	3	3	3	4	3	4	3	3
22	3	2	12	4	4	4	2	2	5	2	2	2	6	3	2	1	1	1	1	1	1	1	1	1	1	1	2	5	5	5	2	2	1	1	1	1	1	4	3	4	2	2	2	4	4	4	4	4	4
20	2	2	10	5	2	1	5	5	1	6	6	6	2	2	6	6	6	6	6	6	6	6	6	6	6	6	6	2	2	2	2	2	6	4	4	4	4	4	4	4	4	4	4	3	3	3	3	3	3
20	2	1	10	2	4	5	2	2	6	6	5	5	5	5	3	2	7	6	6	5	3	2	7	4	6	6	6	4	5	4	4	6	2	3	3	3	3	3	3	4	3	4	3	2	3	3	2	3	3
22	2	1	9	1	5	3	2	3	4	3	3	3	4	4	4	4	3	5	4	5	3	3	3	5	4	5	4	4	4	4	2	2	2	3	3	3	3	3	3	3	3	3	3	3	3	3	4	3	3
21	3	1	9	3	5	4	5	5	4	5	3	5	5	4	4	2	5	3	4	3	3	3	4	3	4	4	4	3	3	2	1	1	1	3	3	3	3	3	3	3	3	3	3	2	2	2	2	2	2
21	2	1	11	4	4	4	3	3	3	6	6	6	6	4	5	2	4	5	5	5	3	3	3	3	3	5	4	2	2	1	1	1	2	4	4	3	3	2	3	3	3	4	4	3	4	3	3	2	3
21	3	1	11	3	4	4	4	3	4	7	7	7	5	5	2	2	5	6	3	2	2	2	5	3	4	6	6	2	6	6	2	2	2	2	2	3	4	3	2	3	2	3	2	3	4	3	4	3	3
20	2	1	8	5	5	5	4	5	4	6	6	6	3	4	4	4	4	5	4	4	4	4	4	4	5	4	4	3	3	3	3	3	5	3	3	3	3	3	3	3	3	3	3	3	3	3	3	3	3
23	3	1	6	3	2	3	5	5	4	4	4	7	4	4	4	4	3	4	3	4	4	4	4	4	4	4	4	2	2	2	2	2	1	3	5	5	2	3	5	2	1	4	5	3	4	4	4	2	2
20	1	1	10	3	5	4	3	3	5	5	4	5	3	2	2	1	3	3	5	2	2	2	2	2	2	2	5	1	4	2	7	1	2	3	2	2	3	3	3	4	3	3	3	4	4	4	4	3	4
19	1	1	14	4	5	5	5	5	3	4	7	7	5	3	3	4	2	5	2	5	2	2	2	4	2	5	2	1	1	1	7	7	1	3	3	3	3	3	3	3	3	3	3	4	4	4	4	4	4
22	3	1	2	3	3	2	2	2	6	2	2	6	4	5	2	2	3	5	3	4	2	4	4	4	5	5	4	2	4	3	2	2	2	3	3	4	3	3	4	4	3	4	4	3	4	4	4	3	3
20	3	2	7	1	4	5	5	5	5	3	3	3	4	4	3	3	3	3	3	2	3	3	3	3	3	3	3	1	4	4	3	3	5	3	3	3	4	4	3	3	4	4	3	2	3	2	3	2	3
20	2	1	8	3	3	2	1	2	6	4	3	3	5	5	3	2	2	3	5	4	4	2	3	2	4	6	5	2	4	6	6	6	4	2	2	2	2	3	3	3	3	2	2	3	4	4	4	4	4
19	1	1	11	2	4	3	3	3	6	5	5	5	5	6	6	4	3	3	5	6	5	3	5	3	5	3	6	6	6	6	2	2	2	3	3	3	2	3	2	3	1	4	3	4	4	4	4	2	2
21	3	1	12	3	4	3	4	4	5	5	5	6	5	5	3	3	3	3	4	4	4	4	4	4	4	4	4	3	4	4	1	1	1	3	3	3	3	4	3	3	3	3	3	3	3	3	3	2	3
21	2	1	10	3	3	3	3	3	5	4	4	4	3	3	3	3	3	3	3	3	3	3	3	3	3	3	3	4	4	4	4	4	4	3	3	3	3	3	3	3	3	3	3	3	3	3	3	3	3
18	1	1	11	2	4	3	3	3	5	4	4	4	5	3	4	4	5	4	5	5	3	3	3	2	2	4	3	3	3	3	3	3	3	4	4	4	4	4	4	3	4	4	4	2	2	2	2	2	2
19	1	1	12	4	4	3	4	5	5	4	4	4	3	4	4	3	4	7	2	4	2	4	2	4	2	4	2	4	4	4	4	4	4	3	3	3	3	3	3	3	3	3	3	3	3	3	3	3	3
22	2	1	9	4	4	4	3	3	3	6	6	6	3	3	4	3	2	5	2	2	2	3	3	2	6	6	3	2	2	2	2	2	2	1	1	1	1	1	1	1	1	1	1	3	3	4	4	3	3
20	1	2	10	5	3	3	3	3	5	3	3	3	4	3	4	3	4	5	3	3	3	3	3	3	3	4	3	3	3	3	3	3	3	3	3	3	3	3	3	3	3	3	3	3	3	4	4	4	4
21	4	2	1	4	4	4	4	4	4	5	4	4	5	3	3	1	3	3	2	2	2	3	3	1	5	4	5	1	4	4	1	1	2	2	2	2	2	2	2	2	2	2	2	3	4	3	4	3	3
21	3	1	7	5	2	2	4	3	5	6	6	6	6	4	5	2	4	6	5	6	6	2	3	4	4	4	4	3	3	4	6	4	5	4	4	4	4	4	4	4	4	4	4	2	3	2	3	3	3
20	2	1	5	5	2	2	5	5	3	7	7	7	2	1	2	2	3	2	2	2	2	2	2	2	4	3	4	1	1	1	1	1	2	3	3	3	3	3	2	3	3	3	3	3	4	3	3	3	3
19	1	1	8	3	5	4	3	4	4	6	3	4	6	5	2	2	6	3	5	4	2	2	5	2	4	6	5	1	1	1	1	1	1	2	2	2	3	4	3	4	3	4	3	4	4	4	4	3	4
21	3	1	10	3	2	3	3	1	5	4	1	5	2	1	2	1	2	5	2	1	1	1	4	2	2	5	5	5	5	5	6	1	2	2	2	2	4	4	2	4	3	3	3	4	4	4	4	4	4
20	3	2	8	5	1	2	5	3	4	4	5	4	4	3	3	2	4	4	4	4	4	4	4	4	4	4	4	4	5	4	5	4	3	3	3	3	3	3	3	3	3	3	3	3	2	3	2	3	2
20	1	2	10	3	5	5	3	3	4	7	5	6	3	4	5	6	4	7	3	6	4	3	4	4	4	7	5	1	1	1	3	7	2	2	2	3	3	3	3	3	2	2	2	4	4	4	4	4	4
21	3	2	7	2	5	2	3	3	4	6	6	6	5	3	3	3	6	3	4	4	4	4	4	4	4	4	4	4	4	4	4	4	4	3	3	3	3	3	3	3	3	3	3	3	3	3	3	3	3
18	1	2	11	3	3	2	2	2	5	4	4	6	3	3	4	4	4	4	3	3	3	3	3	3	3	3	5	2	2	2	4	1	1	3	3	3	3	4	3	3	3	3	3	2	4	4	4	2	4
18	1	2	12	3	2	2	1	1	7	4	4	4	1	1	4	2	7	4	5	4	7	3	5	4	4	4	4	4	4	4	6	6	2	2	2	2	4	4	3	4	4	2	3	4	4	4	4	4	4
18	1	1	10	2	5	5	3	2	6	6	6	6	4	3	3	3	3	6	3	6	3	3	3	4	5	6	4	1	1	1	1	1	1	3	3	3	3	3	3	3	3	3	3	3	3	3	3	3	3
20	2	2	10	3	4	4	4	5	6	6	6	6	4	2	2	2	4	6	2	6	2	2	6	2	6	6	6	2	2	2	2	2	2	3	3	3	3	3	3	3	3	3	3	2	2	2	2	2	2
22	3	1	5	1	4	3	5	5	2	6	6	6	2	2	3	1	5	3	2	2	2	2	2	2	2	6	6	2	2	2	2	2	2	2	2	2	3	4	3	4	3	3	2	3	3	3	3	3	3
20	2	1	9	4	4	3	3	2	4	6	6	6	5	5	5	3	4	5	4	4	4	3	5	3	5	5	4	5	6	6	5	5	1	4	4	4	3	3	4	3	3	3	3	3	4	4	4	1	3
21	3	1	2	4	4	2	3	3	4	5	4	4	5	4	4	3	4	4	3	4	4	4	5	3	4	4	4	4	5	4	2	2	2	3	3	3	3	3	4	4	2	3	3	3	2	4	3	2	4
21	2	2	9	5	1	1	5	5	1	4	4	4	7	7	7	7	7	7	7	7	7	7	7	7	7	7	7	7	7	4	4	7	4	5	5	5	5	5	5	5	5	5	5	1	1	1	1	1	1
22	3	2	10	5	1	1	5	5	4	7	7	7	4	3	2	2	2	2	2	2	2	2	2	2	2	2	6	4	6	4	1	1	1	4	4	4	4	3	4	3	3	4	4	4	4	3	4	4	3
20	1	2	12	5	3	3	2	4	6	5	6	6	2	2	2	2	2	2	2	2	2	2	2	2	2	2	4	3	3	3	3	3	2	3	3	3	4	4	4	4	4	2	3	4	4	4	4	4	4
19	1	2	8	5	3	2	4	3	6	4	4	4	4	4	4	4	4	4	4	4	4	4	4	4	4	4	4	4	4	4	4	4	4	3	3	3	3	3	3	3	3	3	3	3	3	2	4	3	3
19	1	1	11	3	3	3	3	3	4	5	5	5	3	3	3	3	3	3	3	3	3	3	3	3	3	3	3	4	4	4	4	4	4	3	3	3	3	3	3	3	3	3	3	3	3	3	3	3	3
21	3	2	8	5	3	3	2	2	6	5	5	5	3	3	4	5	4	6	4	6	3	3	6	6	6	4	4	6	4	5	1	4	2	3	3	4	4	4	3	4	2	3	3	3	4	4	4	4	2
20	3	1	6	5	5	5	3	5	2	4	4	4	1	1	7	1	1	1	1	1	5	1	1	1	7	1	7	4	4	4	4	4	4	3	3	3	3	3	3	3	3	3	3	3	3	3	3	3	3
20	3	1	7	4	3	3	3	3	5	3	3	3	5	5	3	2	2	6	3	5	2	2	2	2	2	5	3	3	3	3	3	5	5	3	3	3	3	3	3	3	3	3	3	4	4	4	4	4	4
21	3	1	6	3	4	4	3	3	4	7	4	5	2	2	1	1	1	4	1	1	1	4	1	1	5	7	1	1	1	1	1	1	1	3	3	3	4	4	2	4	3	3	3	4	4	4	4	3	4
18	1	1	11	5	1	2	5	5	3	6	6	6	7	4	4	1	4	5	2	5	1	1	5	1	1	4	4	3	3	3	3	3	5	3	3	3	3	3	3	3	3	3	3	4	4	4	4	4	4
19	1	2	6	3	4	4	4	4	4	4	4	4	4	4	4	4	4	4	4	4	4	4	4	4	4	4	4	4	4	4	4	4	4	3	3	3	3	3	3	3	3	3	3	3	2	2	3	3	2
21	2	1	8	5	5	5	5	5	4	4	3	3	1	1	1	1	1	1	1	1	1	1	1	1	1	1	1	7	7	7	7	7	1	1	1	1	1	1	1	1	1	1	1	3	3	3	3	3	3
18	2	1	8	5	3	1	1	5	3	7	5	7	6	3	2	1	4	2	4	5	2	6	1	5	5	7	5	7	7	6	6	7	1	4	2	2	4	3	3	4	2	2	2	4	4	4	4	1	2
22	3	2	8	4	2	2	3	3	5	7	5	7	3	3	3	3	3	3	3	3	3	3	3	3	3	3	3	7	7	7	7	7	1	2	2	2	2	2	2	4	4	2	2	4	4	4	4	2	4
22	3	1	6	1	5	5	4	2	5	5	2	3	5	6	3	3	3	4	2	3	2	3	3	6	5	5	5	2	3	3	3	2	2	3	3	4	4	4	3	3	4	3	3	4	4	4	3	3	4
20	2	1	10	5	5	5	5	5	3	4	5	5	4	2	2	2	2	6	2	4	2	2	4	4	5	5	4	6	6	7	7	7	3	4	4	5	3	4	2	4	3	4	3	3	4	3	3	4	3
21	3	2	8	5	3	3	5	5	4	7	7	7	4	4	5	4	1	5	1	5	1	3	3	2	5	7	7	1	1	1	1	1	1	3	4	4	4	4	4	4	4	5	5	1	1	1	1	1	1
22	3	1	7	3	5	4	3	3	6	6	6	6	2	2	1	1	1	2	1	1	1	1	1	1	1	1	1	1	1	1	2	1	1	3	2	3	4	4	2	4	4	2	1	4	4	4	4	3	4
21	2	1	13	1	5	5	5	5	3	6	6	6	1	1	2	1	1	5	1	4	2	2	2	2	1	5	6	1	1	1	1	1	1	3	3	3	3	4	3	4	4	4	4	3	2	3	3	3	3
20	1	1	11	1	5	5	5	5	7	5	1	7	3	5	4	4	4	4	4	4	4	4	4	4	4	4	4	1	1	1	1	1	7	3	3	3	3	3	3	3	3	4	3	3	4	4	4	3	3
19	1	1	9	2	3	3	3	3	6	4	4	4	4	4	3	3	3	3	3	3	3	3	3	3	3	4	4	4	4	4	4	4	4	3	3	3	3	3	3	3	3	3	3	2	2	2	2	2	2
21	1	2	8	5	1	1	3	5	4	7	7	7	3	3	3	3	3	4	3	4	3	4	3	5	4	4	5	1	1	1	2	1	1	3	3	3	4	3	4	3	3	3	3	1	4	2	4	2	2
20	3	1	9	3	4	3	4	2	5	6	6	6	4	4	4	4	4	4	4	4	6	2	3	2	2	5	4	2	2	2	5	2	1	2	2	3	3	3	3	3	3	3	3	4	3	4	3	4	3
18	1	1	13	3	3	3	2	4	4	7	7	7	5	5	4	3	3	2	3	2	3	3	5	2	5	5	6	4	3	4	4	4	3	1	3	1	4	4	3	5	5	3	1	4	4	4	4	4	4
19	1	1	10	1	5	5	3	1	7	2	2	6	6	6	7	3	2	4	7	7	7	7	7	5	7	7	7	6	6	6	2	2	6	3	3	3	3	4	3	4	2	2	3	3	4	4	4	4	4
20	1	1	11	4	5	4	4	4	6	2	2	2	1	1	1	2	2	5	1	1	1	1	1	1	1	1	2	3	4	3	2	1	2	3	3	3	3	3	2	3	3	4	3	4	4	4	4	4	3
17	1	1	10	1	5	5	1	5	2	7	7	7	5	5	4	3	5	4	5	5	4	3	5	3	5	5	5	4	4	4	5	3	1	3	3	3	3	3	3	3	3	3	3	4	4	4	4	4	4
18	1	2	7	5	2	3	3	4	3	5	5	5	4	3	2	3	4	4	2	4	3	4	3	3	3	4	4	3	3	3	4	3	2	3	3	3	3	3	3	3	3	3	3	3	3	3	3	3	3
19	1	1	10	3	5	5	4	4	4	6	4	6	5	4	3	1	4	5	3	4	4	3	5	3	4	6	6	1	1	1	1	1	1	3	4	4	3	3	4	2	2	4	4	3	3	2	2	2	2
20	3	2	8	3	1	2	1	1	6	5	3	4	5	4	4	2	6	2	3	1	2	1	2	2	3	2	2	6	6	6	6	6	6	3	3	4	4	3	4	3	1	2	4	4	3	3	4	3	3
19	1	1	12	3	4	3	3	2	7	4	1	4	4	3	3	2	4	4	3	3	2	4	4	3	4	4	4	1	1	1	1	1	1	3	2	2	2	3	3	4	3	3	3	3	4	4	4	3	4
22	2	1	9	3	2	2	4	2	6	3	3	6	5	2	3	2	5	2	3	2	3	2	2	2	5	2	5	3	3	2	2	1	1	3	2	3	4	4	3	3	2	4	3	3	4	3	4	4	2
18	1	1	10	4	2	2	3	1	2	4	4	4	2	2	1	2	2	2	2	2	2	1	1	1	1	1	2	4	4	4	4	4	4	3	3	3	4	4	4	4	3	4	2	2	2	2	2	2	2
18	1	1	12	3	5	4	3	3	4	4	6	6	4	3	2	2	2	2	2	2	2	2	2	2	2	3	2	4	4	4	2	2	4	3	3	3	3	3	3	3	3	3	3	4	4	4	4	4	4
21	3	1	9	5	2	2	3	5	5	6	6	6	2	5	2	2	2	2	2	2	2	2	5	2	2	2	4	2	2	4	1	4	6	3	3	3	4	4	3	3	4	3	3	4	4	4	4	2	3
20	1	1	13	4	4	3	2	4	3	6	6	6	5	4	6	2	4	5	4	4	4	3	3	2	2	3	4	4	6	5	3	1	1	3	3	3	3	3	3	3	3	3	3	3	3	3	2	4	2
22	3	2	9	5	3	3	3	2	5	5	5	5	5	5	6	4	5	5	4	4	4	5	5	4	4	4	5	3	3	3	2	2	3	3	2	2	4	4	2	3	4	3	3	4	4	4	4	4	3
22	3	1	6	2	4	4	3	2	6	1	1	1	4	5	4	3	4	5	3	2	2	3	4	2	3	4	4	1	3	1	3	1	2	3	3	3	3	3	3	3	3	3	3	4	4	4	4	4	4
19	1	1	14	1	5	5	5	5	1	7	7	7	7	7	7	7	7	7	7	7	7	7	7	7	7	7	7	7	7	7	7	7	1	5	5	5	5	5	5	5	5	5	5	1	1	1	1	1	1
20	1	1	13	1	5	5	5	3	6	1	1	5	4	5	3	3	2	2	2	4	3	3	3	4	5	6	4	3	4	4	2	2	1	3	3	3	4	4	4	4	4	4	4	3	4	4	4	4	3
19	1	1	11	3	4	4	5	4	6	6	6	6	5	5	6	4	3	6	4	5	5	4	6	2	5	6	5	5	5	5	1	6	3	4	3	4	3	2	3	3	2	3	3	3	3	3	3	2	2
20	3	1	6	5	3	3	5	5	1	5	5	5	3	4	4	5	2	5	3	4	3	3	3	3	2	5	3	2	2	2	2	2	3	4	3	4	2	2	4	3	1	4	4	1	3	3	4	1	3
19	1	1	10	5	3	3	2	3	4	5	5	5	4	2	2	2	4	4	4	4	2	2	2	2	2	4	2	2	2	2	4	1	2	3	3	3	4	4	3	4	4	3	3	3	3	3	3	3	3
18	1	2	14	3	3	3	3	3	4	5	5	5	5	5	5	5	5	5	5	5	5	5	5	5	5	5	5	4	4	5	5	5	4	3	3	3	3	3	3	3	3	3	3	2	2	2	2	2	2
18	1	1	10	5	4	3	4	4	2	4	4	4	6	6	6	2	6	2	6	2	6	2	2	2	6	6	6	4	4	4	4	4	4	1	3	4	3	5	1	4	3	1	5	4	4	4	4	3	4
21	3	1	7	5	1	1	5	5	1	7	7	7	5	4	3	2	2	2	3	2	2	2	2	2	5	4	5	5	5	5	4	4	3	4	4	4	3	3	4	3	3	4	4	3	2	2	4	4	2
21	1	2	10	5	5	5	5	5	7	6	7	6	5	1	4	4	2	4	4	4	4	1	4	4	4	1	4	4	4	4	4	4	4	1	1	2	2	2	2	2	2	2	2	1	1	1	1	1	1
19	1	1	13	5	4	4	3	4	4	5	4	5	4	3	5	4	6	6	4	5	4	3	3	3	3	5	4	2	2	2	2	2	3	3	3	3	3	3	3	3	2	3	3	3	4	3	4	2	3
18	1	1	8	4	3	2	4	3	3	4	3	6	2	2	2	1	6	5	2	2	2	2	2	2	2	2	3	2	5	2	6	1	2	2	1	3	4	4	4	3	2	2	3	4	4	4	4	4	4
21	2	2	5	4	3	3	3	3	6	6	4	4	4	3	4	3	5	3	3	4	3	3	3	3	4	2	4	5	4	4	6	4	4	2	3	3	4	3	3	3	3	2	3	3	2	2	3	2	2
20	2	1	7	5	1	1	5	3	6	5	5	5	1	1	1	1	4	4	3	3	1	2	2	1	4	1	1	1	1	1	1	1	1	3	3	4	5	5	2	4	4	3	3	3	3	3	4	4	4
21	3	1	6	1	4	2	3	3	7	4	6	4	3	1	3	1	4	3	3	2	3	3	3	2	4	3	4	2	5	2	3	2	1	1	1	1	3	3	2	4	3	3	3	3	4	4	4	4	4
22	4	1	1	5	1	4	4	4	7	7	7	7	1	5	2	1	5	5	2	2	2	1	1	1	2	5	2	6	6	6	6	6	2	2	3	1	4	5	2	4	4	1	3	3	3	3	3	3	3
21	2	2	6	5	3	2	3	4	3	6	6	6	1	1	4	2	3	2	1	2	2	1	1	2	2	5	2	1	1	1	1	1	1	3	3	3	3	3	3	3	3	3	3	4	4	4	4	4	4
20	1	1	7	3	3	3	3	3	6	1	1	1	5	1	1	1	3	2	2	2	2	2	2	2	2	2	3	1	1	1	4	1	1	3	3	3	3	3	3	3	3	3	3	4	4	4	4	4	4
22	3	2	5	5	2	2	4	5	1	5	5	5	7	7	6	4	7	4	6	5	6	4	5	5	5	4	4	5	5	5	5	5	6	4	4	4	4	4	4	4	4	4	4	1	2	1	1	1	1
18	1	1	7	5	3	2	3	5	4	7	7	7	7	6	6	4	6	5	5	6	7	4	6	4	6	4	7	5	5	5	2	3	2	2	3	4	4	3	3	4	4	4	3	4	4	4	2	4	4
19	1	2	10	4	3	4	3	2	4	2	2	2	4	4	5	5	4	4	4	7	4	4	5	4	4	4	4	4	4	4	4	4	4	2	4	4	4	3	3	3	3	3	3	3	4	4	4	4	4
20	1	1	10	4	4	3	4	3	3	2	3	2	2	2	2	2	2	2	2	2	2	2	2	2	2	2	2	2	2	2	2	2	2	2	2	2	4	4	2	4	4	2	2	4	4	4	4	4	4
21	2	1	8	2	5	5	4	2	6	2	2	7	1	2	6	1	2	2	2	2	2	2	2	2	2	2	3	1	1	1	1	1	1	3	3	3	4	4	3	4	2	4	2	3	4	4	4	3	4
20	2	1	8	4	2	2	2	4	3	5	5	5	5	4	4	4	5	5	4	5	4	3	3	4	5	4	5	5	5	5	5	5	3	3	3	3	3	4	3	4	4	3	4	3	3	3	3	3	3
20	1	1	13	3	4	4	2	5	5	3	4	6	4	4	4	2	5	4	3	4	3	4	4	3	3	5	4	4	5	4	5	4	1	3	3	3	3	3	3	3	3	3	2	3	4	4	4	3	3
19	1	1	9	3	5	5	3	3	5	3	4	4	3	3	3	1	4	2	2	2	2	2	4	2	5	4	2	2	2	2	5	5	2	2	3	2	4	3	3	4	2	3	3	2	2	2	2	2	2
21	3	1	4	4	2	2	3	3	4	7	7	7	6	4	4	2	5	3	4	3	4	3	4	2	5	4	4	1	1	1	1	1	1	4	3	3	2	2	4	2	2	3	3	3	3	3	3	3	3
21	3	1	6	3	4	5	1	4	5	6	6	6	6	6	6	2	7	3	6	2	6	2	6	2	2	2	6	1	1	1	1	1	7	1	4	4	3	4	3	3	3	5	4	4	4	4	4	4	2
20	3	1	10	3	5	3	5	1	7	1	1	1	1	1	1	1	5	1	1	1	1	1	1	1	1	1	1	1	1	1	1	1	1	1	1	1	5	5	1	5	5	1	1	4	4	4	4	4	4
20	1	2	11	5	5	1	1	5	7	5	5	5	4	4	4	4	4	4	4	4	4	4	4	4	4	4	4	5	5	5	5	5	3	3	3	3	3	3	3	3	3	3	3	2	2	2	2	2	2
20	2	1	5	1	5	4	3	3	6	5	5	5	4	3	4	3	3	3	3	3	3	3	3	3	3	6	6	5	5	5	5	5	3	3	3	3	3	3	3	3	3	3	3	4	4	4	4	3	4
18	1	1	8	1	5	5	2	1	7	4	4	4	3	3	3	3	3	3	3	3	3	3	3	3	3	4	4	4	4	4	4	4	4	3	3	3	3	3	3	3	3	3	3	2	2	2	3	2	2
19	1	1	13	3	5	5	5	5	5	6	6	6	2	2	4	3	2	2	2	7	6	1	2	2	2	6	1	2	2	2	4	2	2	3	3	3	2	3	4	4	2	2	2	3	2	4	4	4	3
18	1	1	12	3	2	3	3	3	4	6	5	7	4	4	3	2	4	3	2	3	2	4	4	2	2	3	3	2	5	5	2	2	1	3	3	3	3	3	3	2	2	4	3	3	3	3	3	2	3
20	1	1	11	2	5	5	1	1	7	7	7	7	1	2	2	1	2	1	1	1	1	1	1	1	1	1	5	2	4	2	5	7	1	2	2	3	5	4	3	4	4	2	2	4	4	4	4	4	4
20	3	2	3	4	5	4	4	4	3	5	5	5	4	4	4	4	4	4	4	4	4	4	4	4	4	4	4	5	5	5	5	5	3	3	3	3	3	3	3	3	3	3	3	3	3	3	3	3	3
20	2	1	6	4	4	4	5	4	6	5	3	5	4	4	4	4	4	4	4	4	4	4	4	4	4	4	4	4	4	4	6	2	2	3	4	4	3	3	3	4	3	4	4	3	3	3	3	2	3
20	2	1	9	3	5	3	4	3	6	6	4	6	3	2	2	3	2	5	3	6	3	6	6	4	6	6	7	1	2	2	1	1	1	2	2	3	3	3	3	3	3	3	3	3	4	4	4	4	4
20	2	2	8	5	4	5	4	4	5	7	7	7	4	3	3	3	4	3	3	3	3	3	3	3	3	3	3	5	5	5	3	1	1	3	3	3	3	3	3	3	3	3	3	2	4	2	3	3	3
20	2	1	13	2	4	3	3	2	5	4	4	6	6	3	4	4	7	4	4	4	4	4	6	2	4	4	4	3	3	3	1	1	1	3	3	3	3	3	3	3	2	4	3	3	4	4	4	4	4
22	3	1	9	4	4	4	5	5	4	4	4	4	6	6	4	2	7	5	5	6	6	4	4	3	5	5	4	4	5	5	1	2	2	4	3	4	3	3	4	3	3	4	3	4	3	2	4	4	4
20	3	1	7	3	5	5	3	3	5	6	6	6	4	4	4	1	4	2	4	1	1	1	1	1	1	4	6	2	4	2	3	1	1	4	3	4	3	3	3	3	3	4	3	2	2	2	3	3	3
20	1	1	14	3	3	3	2	2	5	3	3	5	4	3	4	4	4	5	4	3	4	3	4	3	5	3	3	5	5	5	3	3	3	3	3	4	3	3	2	3	3	3	3	3	4	4	4	4	3
19	1	1	4	4	3	4	3	4	4	6	3	6	4	4	4	3	4	4	3	3	2	2	4	3	3	4	4	5	5	4	4	3	2	3	3	4	3	3	3	4	2	3	2	2	3	3	4	3	3
21	3	1	9	2	4	3	2	2	6	3	2	2	5	2	2	2	3	2	2	2	2	2	4	3	4	2	2	5	5	5	3	3	2	2	3	3	4	4	3	5	3	2	3	4	4	4	4	4	4
20	1	2	8	3	3	3	3	3	4	5	5	5	3	3	2	2	2	5	2	5	2	2	2	2	2	5	3	3	3	3	3	3	3	2	3	3	4	4	3	4	3	3	4	3	3	3	3	3	3
22	3	2	11	5	3	3	4	4	3	6	5	5	3	2	3	3	3	3	2	3	2	3	2	2	3	5	4	5	5	5	5	4	3	4	4	4	3	3	4	3	3	4	4	3	3	3	3	4	2
20	1	2	10	4	4	3	2	4	2	6	6	6	3	4	3	3	4	5	3	5	3	4	3	3	3	5	5	2	2	2	2	2	2	3	3	3	3	3	3	4	3	3	3	4	4	4	4	2	4
20	2	2	5	4	4	4	3	3	5	4	3	6	5	3	4	4	5	3	3	4	3	2	3	3	4	3	4	4	4	4	4	7	2	2	3	3	4	3	3	3	3	3	3	3	4	4	4	4	4
19	1	1	14	3	4	1	4	5	4	7	7	7	2	4	3	2	1	4	2	4	1	1	1	1	2	6	4	4	4	4	1	1	1	3	3	2	5	5	1	5	5	3	2	3	4	4	4	4	4
19	1	2	15	3	4	3	5	4	6	3	3	3	6	6	6	6	6	6	6	6	6	6	6	6	6	6	6	3	3	3	3	3	5	3	2	2	3	3	3	3	2	3	3	3	3	3	3	3	3
19	1	1	10	3	4	4	3	4	3	3	4	6	6	4	3	2	3	4	4	3	2	4	5	4	5	5	6	4	2	3	2	2	3	3	3	3	4	4	3	4	4	3	3	4	4	4	4	4	4
20	1	1	9	3	3	3	3	3	5	5	6	6	4	2	4	2	2	5	5	2	3	2	2	2	2	2	2	6	6	6	2	2	2	2	3	3	3	4	3	3	2	3	3	3	3	4	4	3	3
20	1	1	6	1	5	5	5	3	5	4	3	5	7	7	5	2	3	7	5	2	3	4	7	4	6	6	7	1	1	1	1	1	1	5	5	5	3	3	3	3	2	5	3	3	2	2	2	3	2
19	1	1	8	3	5	5	4	4	4	6	6	6	6	4	2	2	2	2	2	2	2	2	3	2	3	3	3	3	4	4	3	5	3	3	3	3	3	3	3	3	3	3	3	3	3	3	3	3	3
21	3	1	3	4	4	4	4	4	4	5	5	5	3	1	5	1	5	3	2	2	5	1	2	1	2	2	1	3	3	3	2	2	2	2	3	3	4	4	2	4	2	3	2	2	2	2	2	2	2
18	1	1	9	2	4	3	2	2	5	6	6	6	5	5	5	2	4	4	4	4	4	4	4	4	4	4	4	6	6	6	6	6	6	4	4	4	4	4	4	4	4	4	4	4	4	4	4	4	4
29	1	1	13	3	4	4	3	2	4	4	4	4	7	6	5	4	6	6	4	3	4	4	6	4	4	4	6	4	2	4	1	1	2	3	3	3	3	3	3	2	2	3	3	3	4	4	4	4	4
18	1	1	10	3	4	4	3	3	5	5	4	5	6	5	1	3	2	5	2	7	2	7	7	6	7	7	7	4	4	4	5	4	3	3	4	4	4	3	4	3	4	3	4	2	2	2	2	2	2
20	2	1	8	3	3	3	3	2	5	5	5	5	4	5	4	3	3	3	4	4	3	3	4	4	4	4	4	2	2	2	3	3	2	3	3	4	2	2	3	2	2	4	4	3	3	3	3	2	2
20	1	2	10	5	1	2	5	3	7	2	2	2	2	3	1	1	2	2	2	2	1	1	2	1	2	1	2	3	5	5	1	1	2	2	2	1	5	4	2	5	4	2	1	4	4	4	4	4	4
21	2	1	6	2	5	5	3	1	6	3	3	2	5	5	4	2	4	5	3	5	4	3	3	3	4	5	4	4	4	4	3	4	2	3	3	3	3	4	3	4	3	3	3	4	3	3	4	4	4
24	3	2	4	5	5	5	5	5	7	2	2	2	1	1	2	1	2	1	1	1	1	1	1	1	1	1	1	4	4	4	3	3	5	2	3	3	3	4	4	4	3	3	2	4	4	4	4	4	4
19	1	1	12	4	5	5	2	3	3	3	3	4	3	5	2	1	2	2	2	1	5	5	4	1	5	4	5	1	1	1	1	1	1	2	3	2	4	3	2	3	3	3	2	4	4	4	4	4	3
20	1	1	8	3	3	3	4	4	4	4	4	4	4	1	1	1	3	2	5	1	4	5	6	1	7	7	4	5	3	5	5	5	5	3	3	3	3	3	3	3	3	3	3	3	2	3	2	3	2
20	2	1	5	4	4	3	3	3	5	4	4	4	2	2	2	2	2	3	1	2	1	1	1	1	1	1	1	4	4	4	4	4	4	3	3	3	4	3	3	3	4	3	3	3	3	3	3	3	3
19	1	1	9	3	4	4	3	3	5	5	6	7	6	4	4	2	5	4	4	5	5	4	6	4	4	5	5	2	2	2	6	2	1	4	4	5	3	3	3	3	3	3	3	3	4	4	4	3	3
20	2	1	8	4	4	3	4	4	6	3	5	5	1	1	2	1	1	1	1	1	1	1	1	1	1	1	1	2	2	2	2	2	3	2	2	2	4	4	2	4	4	2	2	3	4	4	4	4	4
20	2	1	6	5	2	2	4	3	5	4	4	4	2	3	5	1	5	5	6	2	5	3	5	2	5	6	6	3	3	3	3	3	5	4	4	4	5	4	4	4	4	4	4	3	3	3	3	3	3
21	2	1	9	3	4	3	2	3	5	7	7	7	5	3	3	1	6	3	3	3	2	2	2	2	5	2	2	3	4	4	3	3	4	3	3	3	3	3	3	3	3	3	3	4	4	4	4	4	4
21	1	2	11	4	3	3	3	2	5	6	4	6	3	2	4	3	2	2	1	2	1	2	1	2	6	2	4	1	1	1	1	1	1	3	3	3	3	3	3	4	3	3	3	3	4	4	4	3	4
20	2	2	8	5	5	5	5	5	2	6	6	6	4	4	4	4	4	4	4	1	1	1	1	1	1	1	1	3	3	3	3	5	3	1	1	1	1	1	1	1	1	1	1	1	1	1	2	2	2
21	3	1	4	1	5	5	5	5	4	4	1	2	5	3	2	2	3	3	5	2	2	2	1	3	5	2	2	5	5	2	2	2	6	3	3	2	4	4	2	4	2	2	2	3	4	3	4	2	3
19	1	2	12	1	4	2	4	5	4	6	6	6	3	3	2	2	3	5	3	3	2	4	3	2	3	6	5	4	4	4	3	3	3	3	3	3	4	4	3	4	3	3	3	3	3	3	3	3	2
21	3	2	3	5	1	2	5	5	1	3	3	6	3	3	2	2	2	2	2	2	2	2	2	2	2	5	4	1	2	1	1	1	1	1	1	1	1	1	1	1	1	1	1	4	4	4	4	4	4
22	3	2	3	5	5	5	3	3	7	3	4	6	2	2	2	2	6	2	2	2	2	2	2	2	2	2	2	4	4	4	2	3	2	3	3	3	3	3	3	3	3	3	3	3	4	4	4	4	3
20	1	1	10	3	3	3	3	5	3	4	4	3	4	4	4	4	5	5	4	4	4	4	4	4	4	3	3	5	3	5	4	2	3	3	3	4	3	3	3	3	4	2	4	3	3	3	3	2	2
17	1	1	8	4	2	3	3	4	3	7	7	7	4	5	4	3	5	4	5	4	3	3	4	3	5	5	5	5	5	5	4	5	3	3	3	3	3	3	3	3	3	3	3	4	2	4	4	3	3
19	1	1	11	3	3	3	3	3	4	3	3	4	4	4	4	4	4	4	4	4	4	4	4	4	4	4	4	3	3	3	3	3	4	3	3	3	4	4	3	4	4	3	3	4	4	4	4	2	4
19	1	1	7	3	4	2	3	3	5	6	6	6	2	3	5	5	5	5	5	5	5	3	3	3	3	3	5	5	5	6	6	6	2	3	3	4	3	3	3	2	3	3	3	2	3	2	3	3	3
18	1	1	8	2	5	4	3	3	5	5	5	5	4	5	5	4	2	6	3	6	3	3	6	2	6	6	6	3	3	2	2	2	6	4	4	3	3	3	3	3	3	3	3	2	3	3	3	3	3
21	3	2	3	3	4	4	4	4	4	4	4	4	4	3	4	4	4	4	4	4	4	4	4	4	4	4	4	4	4	4	4	4	4	3	3	3	3	3	3	3	3	3	3	3	3	3	3	3	3
19	1	1	9	4	1	2	3	4	2	5	5	6	7	5	7	6	6	7	6	4	6	2	4	5	6	7	5	4	4	5	4	4	3	3	4	4	3	2	4	2	2	3	4	3	3	3	3	3	3
19	1	1	8	2	5	4	3	3	3	5	4	6	5	5	2	2	2	5	4	6	2	5	5	5	5	6	6	1	1	1	2	1	1	3	3	2	2	2	3	3	2	3	3	4	4	4	4	4	4
20	1	1	13	4	2	4	4	4	5	6	6	6	4	4	4	2	4	4	4	2	2	2	2	2	4	4	4	5	5	5	5	5	3	3	3	3	3	3	3	3	3	3	3	4	4	4	4	4	4
21	2	1	9	3	4	5	3	3	5	4	4	5	5	6	5	5	2	6	5	6	4	2	4	4	2	6	6	2	2	2	1	1	1	4	4	4	2	2	4	2	2	4	4	3	4	4	4	2	3
21	3	1	3	5	2	2	2	2	4	6	3	3	3	2	2	2	4	2	2	2	2	2	2	2	2	2	3	6	6	4	5	5	2	2	3	3	3	3	3	4	3	3	3	4	3	3	4	3	4
21	3	1	6	5	1	2	5	5	1	5	5	5	6	5	6	4	6	6	6	6	6	2	6	4	5	3	5	5	5	5	5	5	6	4	4	4	4	4	4	4	4	4	4	1	1	1	1	1	1
19	1	1	10	3	4	3	4	4	3	4	4	4	3	4	4	4	4	4	4	4	4	4	4	4	4	4	4	2	2	2	6	6	2	2	3	3	3	3	3	4	3	3	3	3	4	4	4	4	3
21	2	1	6	5	3	2	1	5	5	7	7	7	4	4	5	4	4	4	2	4	4	4	4	4	4	4	5	3	3	3	3	3	5	3	3	3	3	3	3	3	3	3	3	2	2	2	3	3	3
21	3	1	7	2	4	4	3	5	3	6	5	5	3	2	3	2	3	3	3	3	3	3	3	3	3	3	3	5	5	5	5	5	3	2	3	3	3	3	3	3	3	3	3	3	3	3	3	3	3
20	3	1	6	2	4	4	2	2	5	4	4	4	5	5	5	4	5	5	5	5	5	5	5	5	4	5	5	3	5	4	3	5	3	1	1	1	1	3	3	3	3	3	3	3	3	3	3	3	3
19	1	1	13	3	5	5	3	2	4	6	6	6	1	2	3	1	2	6	2	1	4	1	1	1	1	3	2	1	1	1	1	1	1	2	2	2	2	4	2	4	4	3	2	3	4	4	4	4	3
18	1	1	10	5	5	2	5	5	1	7	7	7	2	2	2	2	5	3	2	1	1	1	1	1	1	4	2	7	7	7	2	2	1	3	2	3	3	2	3	3	3	2	3	2	3	2	4	2	2
22	3	2	6	1	5	3	5	1	4	7	7	7	6	5	2	2	6	3	6	4	4	5	6	4	6	5	4	7	7	7	7	7	7	5	5	5	5	5	5	5	5	5	5	2	3	4	4	1	2
18	3	1	10	3	5	4	3	5	4	5	4	7	1	1	1	1	1	5	1	1	1	1	1	1	1	4	5	2	2	2	1	1	1	3	2	3	4	5	2	3	4	4	1	4	4	3	4	3	4
20	3	1	7	5	2	2	3	5	4	7	6	7	1	1	1	1	1	2	1	1	1	1	1	1	1	2	1	1	1	1	1	1	1	3	2	3	4	5	3	4	3	2	3	3	3	3	3	3	3
22	3	1	6	5	4	3	4	4	7	5	5	5	3	4	3	3	5	5	3	3	3	2	1	1	1	5	5	2	2	2	2	2	2	3	3	3	3	3	3	3	3	3	3	3	3	4	4	4	4
21	2	2	7	5	4	5	5	5	3	5	5	5	5	5	5	5	5	5	5	5	5	5	5	5	5	5	5	4	4	4	3	3	3	2	2	2	3	3	2	2	3	3	3	2	2	2	2	2	2
21	4	1	1	5	1	2	5	5	2	3	3	6	7	5	5	2	7	6	6	5	7	4	4	1	5	1	4	6	6	6	6	6	4	3	1	3	5	4	2	4	4	3	1	4	4	3	3	4	3
22	3	1	6	3	3	3	4	4	4	6	6	6	2	2	2	3	3	4	2	4	4	4	4	4	4	4	4	6	6	6	6	4	2	3	3	3	3	3	3	3	3	3	3	3	3	3	3	3	3
21	3	1	6	5	5	4	4	5	6	5	4	4	4	5	4	3	4	3	4	3	5	3	4	3	5	3	6	2	2	2	3	1	2	3	3	3	4	2	3	4	3	3	3	4	4	4	3	3	4
20	1	1	10	4	2	3	3	5	2	7	7	7	7	7	7	3	4	7	3	7	3	3	7	3	7	7	5	2	2	2	1	1	1	5	5	5	2	2	5	2	2	5	5	3	2	2	4	1	1
22	3	1	10	5	2	2	4	5	5	6	6	6	5	5	5	3	5	5	5	5	5	3	4	3	4	5	3	2	5	4	1	1	2	2	3	3	3	3	3	3	3	3	3	3	4	3	4	3	3
21	3	1	6	2	5	3	2	1	5	4	4	4	1	1	1	1	3	2	1	1	1	1	1	1	1	6	1	4	4	4	4	4	4	3	1	3	4	3	3	3	3	4	3	3	3	3	3	4	4
20	1	1	9	4	4	3	2	3	5	5	5	4	2	2	2	2	3	2	2	1	2	1	1	1	1	2	2	1	1	1	1	1	1	3	2	3	4	3	2	4	3	3	3	4	4	4	4	4	4
21	3	2	9	5	1	2	5	5	2	5	5	5	4	4	4	4	4	4	4	4	4	4	4	4	4	4	4	5	5	5	2	5	3	3	3	3	4	4	3	3	3	3	3	4	4	4	4	4	4
18	1	2	12	2	4	3	1	3	3	4	4	4	4	2	4	2	4	2	4	2	2	2	2	4	4	2	4	2	3	2	4	1	1	3	3	3	5	3	3	3	2	3	3	3	3	3	2	1	3
21	3	2	9	2	4	3	3	4	3	5	5	5	2	2	2	2	5	2	5	2	2	2	2	2	2	2	3	2	2	2	3	2	2	2	2	3	4	4	3	4	3	3	2	4	4	3	4	4	3
22	3	1	6	4	4	4	1	3	3	5	4	7	2	2	1	1	1	1	1	1	1	1	2	1	1	5	2	1	1	1	1	3	1	2	2	3	3	3	2	3	3	3	2	4	4	4	4	3	4
22	2	2	7	3	5	3	1	1	7	4	4	4	4	4	4	4	4	4	3	4	3	3	3	3	3	3	3	4	3	4	4	5	4	3	3	3	3	3	4	3	3	3	3	3	3	3	3	2	4
22	4	1	1	3	3	3	3	3	4	2	2	2	2	2	2	2	2	2	2	2	2	2	2	2	2	2	2	1	1	1	6	1	2	1	1	1	1	4	1	4	4	1	1	4	4	4	4	4	4
20	2	1	7	4	4	4	5	3	6	4	3	3	4	2	2	2	5	4	2	2	2	2	2	2	2	2	2	2	2	2	2	2	1	3	3	3	3	3	3	3	3	3	3	3	4	4	4	4	4
23	3	1	8	5	4	4	5	5	6	5	5	6	3	2	2	1	1	1	2	2	1	1	1	1	3	5	2	2	2	3	2	3	2	3	4	3	4	2	4	3	2	4	3	3	3	2	3	2	3
20	2	1	6	2	4	2	5	5	6	2	2	6	2	2	5	3	2	2	2	2	2	2	2	2	6	2	2	1	1	1	1	1	7	3	3	3	3	3	3	3	3	3	3	3	4	3	4	3	3
18	1	2	9	3	3	2	2	2	4	6	5	5	5	4	2	2	4	2	4	4	5	3	4	2	3	2	5	1	1	1	4	7	4	4	2	4	4	3	2	3	3	2	2	3	4	3	4	4	4
21	2	1	9	5	1	2	2	3	6	5	5	5	4	4	3	2	3	3	3	3	2	2	2	4	3	2	3	4	3	3	2	2	2	4	3	4	3	3	4	3	3	3	3	2	2	2	2	2	2
20	3	1	12	4	3	3	3	2	4	4	4	4	4	3	3	4	5	4	4	6	4	2	3	3	4	4	4	3	3	3	3	3	3	2	4	4	2	3	3	3	2	3	4	4	4	4	4	4	4
18	1	1	10	4	4	3	3	1	5	4	4	4	7	1	1	1	4	1	5	1	1	7	4	2	6	2	4	2	1	2	2	2	2	1	1	1	4	4	1	4	3	2	2	4	4	4	4	4	4
21	3	1	2	4	2	2	4	3	3	3	5	5	5	5	3	3	5	3	5	3	5	3	3	3	5	5	5	5	5	5	3	5	3	3	3	3	3	3	3	3	3	3	3	4	3	4	4	4	4
17	2	1	10	3	3	3	3	3	4	5	5	5	4	4	4	4	4	4	4	4	4	4	4	4	4	4	4	3	3	3	3	3	5	3	3	3	3	3	3	3	3	3	3	3	3	3	3	3	3
18	1	2	11	3	5	4	2	3	4	6	5	4	5	4	3	4	4	7	2	6	3	3	3	3	4	5	5	6	5	4	6	5	2	3	3	2	3	3	3	4	3	2	3	2	2	3	2	2	3
19	1	2	12	4	2	2	4	4	5	6	6	7	6	2	2	2	6	2	2	2	2	2	2	2	5	5	5	5	5	5	6	1	2	3	3	4	3	4	3	4	3	4	4	3	4	4	4	2	3
22	3	1	8	2	5	4	2	2	6	5	2	6	4	5	3	6	3	6	2	6	3	3	5	3	5	6	5	2	6	2	2	1	1	4	3	3	4	4	3	3	3	3	3	4	4	4	4	4	4
20	1	1	9	3	3	3	3	3	5	5	5	7	3	5	3	2	2	2	4	2	2	2	2	2	2	2	2	1	1	1	1	1	7	3	3	3	4	4	3	4	4	4	4	4	4	4	4	2	4
20	2	2	7	5	1	1	4	3	5	7	5	7	6	1	1	1	2	1	1	2	1	3	5	1	3	5	5	5	5	5	5	5	3	4	2	4	3	3	3	5	3	3	3	3	3	3	3	3	3
20	1	1	8	3	3	3	3	4	3	7	6	6	5	5	6	5	3	5	3	5	5	2	5	2	2	5	5	2	2	2	2	2	2	3	3	3	3	4	4	4	3	2	3	3	4	4	4	4	4
22	3	1	2	5	2	2	5	5	4	7	7	7	6	6	4	1	7	6	5	5	4	4	5	4	5	5	4	4	4	4	2	1	2	4	4	4	3	3	3	3	2	4	3	2	3	3	3	3	2
23	3	1	12	3	4	4	3	3	4	5	2	4	2	1	3	1	3	2	2	2	2	2	2	1	3	2	2	4	6	4	2	1	1	1	1	2	4	4	3	4	2	1	2	4	4	4	4	4	4
21	3	2	5	4	5	4	5	5	6	7	7	7	3	3	4	4	4	4	4	4	4	4	4	4	4	4	4	1	1	1	1	1	7	3	3	3	3	3	3	3	3	3	3	2	3	3	4	4	4
20	3	1	6	4	4	3	2	4	3	4	4	4	3	3	2	2	3	2	3	2	2	2	2	2	3	3	4	4	4	4	4	4	3	3	3	3	3	4	3	4	2	3	3	3	4	4	4	3	4
22	3	1	6	4	3	2	4	4	4	6	6	6	2	2	6	2	2	2	2	2	2	2	2	2	2	4	2	6	6	6	3	3	2	2	2	4	3	3	3	3	3	4	4	3	4	4	4	4	3
21	2	1	8	4	4	2	4	3	7	5	4	5	1	1	2	2	5	1	1	1	1	1	2	1	1	4	7	4	5	6	4	3	1	3	2	3	4	3	3	3	3	3	3	4	3	3	3	3	3
19	1	1	7	1	5	5	5	5	7	4	4	4	7	7	7	1	7	5	7	7	7	4	7	4	7	7	7	1	1	1	1	1	1	4	4	4	4	4	4	4	4	4	4	4	4	4	4	4	3
24	4	1	1	1	5	4	3	1	4	5	4	5	3	3	3	3	3	3	3	3	3	3	3	3	3	5	5	4	3	3	3	4	3	3	3	3	3	3	3	3	4	3	3	3	3	3	4	2	3
21	2	1	9	3	4	3	3	4	3	5	2	2	2	2	3	2	3	1	2	2	1	1	5	1	5	2	3	1	1	1	1	1	7	3	3	3	4	5	3	3	3	3	2	4	3	4	4	4	4
21	3	1	8	3	4	4	3	3	5	4	4	4	2	5	3	2	2	3	2	2	2	2	2	2	4	4	5	1	4	5	1	1	1	3	4	3	3	4	3	3	3	3	3	3	3	3	3	2	3
20	2	1	9	1	5	5	5	1	7	1	1	4	7	6	4	1	7	7	7	1	1	7	7	4	7	4	4	1	1	1	1	1	7	5	5	5	5	5	5	5	1	5	5	3	4	4	4	4	4
19	1	2	10	1	2	2	3	3	4	2	2	2	4	4	4	4	4	4	4	4	4	4	4	4	4	4	4	7	7	7	7	7	1	5	5	5	5	5	5	5	5	5	5	4	4	4	4	4	4
18	1	1	9	1	5	5	2	1	7	4	4	4	2	2	2	2	6	2	6	2	2	2	2	2	2	6	2	1	1	1	1	1	7	1	1	1	1	5	1	5	5	1	1	4	4	4	4	4	4
22	3	1	6	2	3	2	4	4	6	2	2	2	4	2	2	1	3	5	2	5	5	2	5	3	4	6	5	5	5	5	3	4	2	3	2	3	4	4	3	4	4	3	3	3	3	3	3	3	3
21	3	1	4	4	3	3	3	4	5	6	6	5	4	5	4	3	4	3	3	3	3	3	3	3	3	3	4	3	3	3	2	2	2	2	3	3	3	3	3	4	3	4	4	4	3	3	4	4	4
22	3	1	7	4	5	5	3	4	6	7	7	7	5	2	3	3	3	5	4	5	3	5	5	3	6	6	4	6	6	6	4	2	1	3	3	5	4	4	3	4	3	3	3	3	3	3	2	3	3
19	1	1	15	5	3	1	3	4	2	6	6	6	5	2	3	2	5	2	2	2	2	2	2	2	2	6	2	2	2	2	2	2	2	3	4	3	3	3	3	4	2	4	3	3	4	4	3	2	2
21	3	2	2	5	1	2	4	4	4	4	4	4	5	5	3	3	5	5	4	5	4	3	3	4	4	5	5	6	6	6	6	5	2	3	2	3	4	4	3	4	3	3	3	4	4	4	4	4	3
22	2	1	7	3	4	4	3	4	6	1	1	3	3	5	3	3	6	5	4	6	5	2	5	5	5	4	4	1	1	1	1	1	7	1	1	1	1	3	3	3	3	3	3	4	4	4	4	4	4
20	2	1	9	5	1	1	5	5	3	4	4	4	2	2	2	1	3	1	3	2	2	2	2	2	2	2	4	4	4	4	4	5	3	2	3	3	4	4	3	4	3	3	3	2	2	2	2	2	2
19	1	1	9	4	3	3	1	2	7	7	7	7	4	1	2	1	5	2	2	1	1	1	1	1	4	1	2	2	1	1	3	1	1	3	3	3	3	3	3	3	3	3	3	4	4	4	4	4	4
20	1	1	11	4	4	2	3	3	6	6	6	7	4	5	3	2	2	5	3	6	3	3	4	4	5	6	3	2	4	2	3	5	4	2	3	4	2	2	4	3	2	4	4	4	4	4	4	4	4
19	1	1	13	5	5	5	5	5	1	7	7	7	4	4	1	4	4	1	4	4	1	1	1	1	7	4	4	1	1	1	5	5	3	5	5	5	3	3	3	3	3	3	3	3	3	3	3	3	3
22	3	2	5	2	1	1	3	5	7	4	4	4	1	1	1	1	1	1	1	1	1	1	1	1	1	1	1	4	4	4	3	3	5	4	4	4	4	2	4	3	3	4	3	4	4	4	4	4	4
20	1	2	6	3	3	3	3	3	5	5	5	5	3	3	4	4	3	3	3	3	3	3	3	3	2	5	5	7	6	6	6	5	3	3	3	3	3	3	3	3	3	3	3	2	2	2	2	3	2
20	3	1	10	3	4	3	3	3	4	5	5	6	3	3	4	4	5	4	5	3	5	4	4	4	3	5	4	3	3	3	3	3	2	2	2	2	4	4	2	4	4	2	2	4	4	4	4	4	3
20	2	1	9	3	5	3	2	3	4	5	5	5	4	4	4	4	4	4	4	4	4	4	4	4	4	4	4	4	4	4	3	1	2	3	3	3	3	3	3	3	3	3	3	4	3	3	3	3	3
20	1	1	10	3	3	3	3	2	4	4	4	4	5	5	5	5	5	5	5	5	5	5	5	5	5	5	5	4	4	4	4	4	4	3	3	3	3	3	3	3	3	3	3	3	3	3	2	2	3
19	1	1	13	3	4	3	3	3	3	6	5	6	2	4	4	3	3	5	3	3	3	3	3	3	4	3	3	3	2	2	1	2	2	2	2	3	3	3	3	3	3	3	3	3	3	3	2	4	3
20	2	2	8	2	5	5	2	5	1	7	7	7	5	3	3	2	1	5	1	7	1	3	2	4	6	7	5	6	2	2	2	1	2	2	3	3	3	3	3	4	3	3	2	3	4	4	4	3	2
19	1	2	12	4	2	2	2	3	5	4	5	5	7	1	2	2	6	6	3	2	2	4	6	2	6	5	4	4	1	2	2	2	3	2	2	2	2	3	3	3	3	3	3	3	3	3	2	2	2
22	3	1	6	1	5	5	4	3	6	5	5	4	2	2	2	2	2	2	2	2	2	2	2	2	2	2	2	4	2	3	3	3	2	3	3	3	4	4	4	3	3	3	3	4	4	4	4	3	3
21	2	1	10	5	3	2	4	4	4	5	5	5	4	3	3	2	4	5	3	3	3	4	3	4	5	3	3	5	5	5	4	3	3	3	3	2	3	3	3	3	3	3	3	3	4	4	3	2	2
20	3	1	6	5	3	4	4	4	4	4	4	5	5	5	4	2	5	4	2	4	2	1	1	4	4	4	5	5	5	5	5	5	3	2	2	2	3	3	2	3	3	2	2	3	4	4	4	3	4
22	2	1	10	3	4	3	4	3	6	7	7	7	7	2	4	2	4	2	4	2	3	1	5	2	4	4	5	1	1	1	1	1	1	3	3	3	4	4	2	4	4	3	2	3	4	4	4	3	3
21	2	2	8	4	5	4	4	4	6	6	5	6	4	5	5	5	4	5	4	5	4	3	4	4	3	7	5	4	4	3	6	3	2	3	3	3	3	3	3	3	3	3	3	4	4	4	4	4	4
20	2	1	18	4	2	2	4	3	3	5	5	4	2	2	2	1	3	1	1	1	1	1	2	1	1	1	2	6	6	6	3	1	2	2	2	2	4	4	2	4	3	2	2	4	4	4	4	3	4
19	1	1	10	3	3	3	4	5	2	4	3	3	4	4	4	4	4	4	4	4	4	4	4	4	4	4	4	2	3	3	2	2	3	3	3	3	3	3	3	3	3	3	3	3	4	4	4	3	3
20	1	2	11	5	2	2	3	2	7	3	3	4	4	2	2	2	2	2	2	4	2	2	2	2	4	4	4	4	4	4	4	4	4	3	3	3	3	3	3	3	3	3	3	4	4	4	4	4	4
21	2	1	8	5	4	4	5	5	4	5	4	3	4	5	6	5	4	5	3	4	3	4	4	5	4	4	5	4	6	3	4	4	3	2	3	2	2	3	3	3	2	3	3	3	2	2	3	3	3
20	2	2	9	3	4	4	3	4	6	2	6	6	1	1	1	2	4	4	2	2	2	2	1	2	2	4	2	2	2	2	2	2	2	3	3	3	4	4	2	5	5	3	1	4	4	4	4	4	3
22	3	2	11	3	5	5	4	3	6	6	6	6	5	2	5	5	2	5	2	5	4	2	5	2	2	3	2	5	6	5	3	2	2	2	1	2	4	4	3	4	4	2	1	3	4	4	4	3	4
20	1	1	12	4	3	2	3	4	5	5	5	5	2	5	2	2	4	2	2	2	2	2	2	2	4	2	2	6	4	4	5	5	5	3	3	3	3	3	3	3	3	3	3	3	3	3	3	3	2
19	1	1	9	1	5	5	1	1	7	2	2	5	7	4	7	1	4	1	6	1	5	4	5	4	4	2	5	2	3	3	4	1	4	1	1	1	4	4	1	4	4	1	1	4	4	4	4	4	4
22	2	2	6	4	4	5	5	2	6	7	7	7	3	1	1	1	1	1	1	1	1	1	1	1	1	1	1	2	2	2	1	1	7	1	1	1	1	5	5	5	5	1	1	4	4	4	4	4	4
19	1	1	19	3	5	5	4	4	4	2	2	2	2	2	2	2	2	2	2	2	2	2	2	2	2	2	2	3	3	3	3	3	5	2	2	2	2	2	2	2	2	2	2	4	4	4	4	4	4
19	1	1	8	4	3	3	3	3	7	7	7	7	4	4	3	2	4	3	4	2	2	2	2	2	2	2	2	3	3	3	3	3	3	3	3	3	3	3	3	3	2	3	3	3	3	3	3	3	3
18	1	1	9	3	4	3	3	3	4	6	7	7	3	4	3	4	5	3	5	3	4	5	4	3	5	5	4	5	4	5	4	5	4	4	3	4	3	4	3	4	3	4	3	2	2	1	2	2	1
21	3	2	6	5	3	5	5	5	7	7	7	7	1	1	5	5	1	3	1	5	4	1	4	1	4	4	4	7	7	7	7	7	1	3	2	3	3	4	4	4	4	2	3	3	3	3	3	3	3
22	3	2	7	4	2	2	4	3	4	4	4	4	4	4	3	3	3	3	3	3	3	2	2	2	2	2	2	4	4	4	4	4	4	2	2	3	2	2	2	2	2	2	2	3	3	3	4	4	4
22	3	1	8	4	5	5	5	5	3	6	2	3	3	5	1	4	2	4	1	1	1	1	1	1	6	6	1	4	3	3	4	1	1	3	3	3	4	4	3	3	2	3	3	4	4	4	4	4	4
21	3	1	9	3	3	3	2	4	3	4	4	5	5	2	2	2	4	2	2	2	3	3	4	3	4	3	3	2	2	3	3	3	2	3	2	2	4	4	3	3	3	2	3	3	4	3	4	4	4
20	2	2	7	5	4	2	5	5	6	6	6	6	1	1	1	1	6	7	2	4	1	1	1	1	1	3	1	6	6	6	6	6	2	3	3	3	3	3	3	3	3	3	3	4	4	4	4	4	4
21	3	1	3	3	3	3	4	4	5	6	6	5	6	3	4	2	3	5	3	4	2	3	2	3	4	4	3	2	2	2	2	2	2	3	3	4	4	3	3	4	3	3	3	3	3	4	3	3	3
21	3	2	6	3	1	1	2	4	4	4	4	5	4	4	4	5	3	5	3	4	3	5	3	3	3	3	4	2	2	2	2	2	2	3	4	4	3	3	3	2	2	3	3	4	2	2	4	2	2
23	3	2	12	1	1	1	1	1	7	5	5	4	2	5	6	2	2	2	2	2	2	2	2	2	2	6	6	6	6	6	5	5	2	3	3	3	3	3	3	3	2	3	3	3	3	3	3	3	2
20	2	2	18	5	3	4	2	3	7	4	4	4	4	2	2	2	3	6	2	3	2	2	2	2	2	2	2	4	4	4	4	4	4	3	3	3	3	3	3	3	3	3	3	3	3	3	3	3	3
21	2	2	8	5	3	4	3	3	5	4	4	4	6	2	2	2	4	4	4	4	3	4	4	4	4	2	4	4	4	4	4	4	4	2	2	2	2	2	2	2	2	2	2	3	4	3	3	4	4
21	3	1	9	2	5	5	3	5	3	5	4	6	4	3	4	2	6	5	2	5	2	2	3	3	5	6	3	1	1	2	1	1	3	3	4	4	2	3	3	3	2	3	3	2	2	2	2	2	2
19	1	1	11	4	4	4	1	2	6	3	3	6	5	1	2	1	3	1	1	1	1	1	1	1	4	2	2	1	1	1	1	1	2	2	3	3	3	4	3	4	3	3	3	4	4	4	4	4	4
21	3	1	6	4	5	4	4	4	6	4	4	5	2	2	3	2	2	3	2	2	2	2	2	2	2	5	4	4	4	4	2	2	2	3	3	3	3	3	3	4	3	4	3	3	3	3	3	3	3
20	2	1	6	2	2	2	3	3	4	4	3	5	3	4	3	3	3	3	3	3	3	3	3	3	3	5	5	5	3	4	3	5	4	3	3	3	3	4	2	3	3	3	3	3	4	4	2	4	2
22	2	1	9	3	2	2	1	3	4	4	4	4	4	3	4	4	3	3	2	2	2	2	2	2	2	6	2	2	2	3	2	5	2	2	2	2	4	3	3	4	3	3	3	4	4	4	4	4	4
19	1	2	7	2	3	2	3	1	7	4	4	4	6	6	4	4	5	4	5	3	4	5	5	4	4	5	4	4	5	5	4	4	3	3	3	3	3	3	3	3	3	3	3	3	3	3	3	3	3
22	3	1	9	4	5	3	4	3	6	7	7	7	3	2	3	3	2	2	2	3	4	2	2	2	3	6	2	4	4	4	1	3	1	4	4	3	3	3	3	4	3	4	3	3	4	4	4	3	3
20	1	2	10	3	3	3	3	3	4	6	5	5	4	4	4	4	4	4	4	4	4	4	4	4	4	4	4	6	6	6	3	3	2	4	4	4	3	3	4	3	4	3	4	3	3	4	3	4	3
22	3	2	6	5	3	3	3	5	3	7	7	7	4	2	2	1	1	1	1	1	1	2	2	1	3	6	4	2	2	2	4	2	1	3	2	3	4	4	2	3	3	3	3	3	4	4	4	4	3
22	3	1	2	5	4	4	3	4	7	4	4	6	2	1	1	1	2	1	1	2	1	1	1	1	2	2	2	1	1	1	4	4	3	1	3	3	5	4	2	5	4	1	1	4	4	4	4	4	4
22	3	1	5	2	4	3	3	3	4	2	2	4	4	4	4	4	4	4	4	4	4	4	4	4	4	4	4	3	4	3	2	1	2	3	3	3	4	4	3	4	3	3	3	3	4	4	3	3	4
21	3	1	2	3	5	4	3	3	4	6	6	6	4	3	3	3	6	3	3	3	3	3	3	2	5	5	4	1	3	4	2	1	1	2	3	3	3	4	3	4	2	3	3	4	4	4	4	3	3
20	3	1	6	5	2	2	2	5	2	5	5	5	3	3	2	1	4	2	2	2	2	2	2	2	2	4	4	4	4	4	4	4	4	3	2	4	4	4	3	3	3	4	3	2	3	3	3	3	2
21	3	1	9	5	3	3	3	4	4	5	5	7	5	2	1	1	6	3	1	1	3	1	2	2	3	6	4	7	7	7	4	1	2	3	4	3	3	3	2	3	3	2	2	3	4	4	4	3	2
30	3	1	7	2	4	3	3	2	5	3	6	6	3	3	4	5	3	3	4	4	4	4	3	5	5	5	6	2	2	2	4	2	3	3	3	3	3	4	2	2	4	2	3	4	4	4	4	4	4
20	2	1	14	5	2	2	3	3	4	6	6	6	2	4	4	3	4	3	2	4	3	2	2	2	4	4	3	4	4	4	3	3	2	2	3	4	3	3	3	3	3	3	3	4	3	4	3	4	3
21	3	2	8	5	3	2	4	5	3	4	4	5	4	4	5	4	4	5	4	4	4	4	4	4	3	5	4	2	3	4	3	3	3	3	3	4	3	3	4	3	4	3	4	3	4	3	3	3	4
19	1	1	10	3	3	3	3	3	5	4	3	6	4	2	4	2	4	3	2	2	4	3	2	2	2	3	3	2	3	3	5	3	4	3	2	2	4	4	2	4	3	2	2	4	4	3	3	3	4
20	2	2	4	3	4	3	3	2	6	4	4	4	3	3	3	2	3	3	3	3	3	3	3	2	5	3	4	4	4	4	4	4	4	3	3	3	3	3	3	3	3	3	3	2	3	2	3	2	2
19	1	1	11	3	2	3	4	2	6	3	2	6	2	1	3	2	2	3	1	1	1	1	1	1	2	2	2	2	4	2	1	1	1	3	1	2	5	3	3	4	3	4	3	4	4	4	4	4	4
21	3	2	6	5	4	3	1	4	5	5	5	5	2	2	2	3	3	2	2	2	2	2	2	2	2	3	2	2	3	2	2	2	2	2	2	3	4	3	3	4	3	3	3	4	4	4	4	4	4
25	4	2	3	1	5	3	3	3	7	5	4	4	5	3	5	3	5	3	5	3	5	3	5	5	5	3	5	6	4	3	4	5	4	3	3	3	4	2	4	2	3	4	2	4	3	3	2	3	4
20	1	1	14	1	4	3	4	4	4	3	3	4	3	2	2	1	1	1	6	1	4	2	5	2	4	2	2	4	4	4	3	2	2	2	3	3	3	3	3	3	2	3	3	4	4	4	4	4	3
21	3	1	9	5	1	3	1	1	5	6	6	6	3	3	3	3	3	3	3	4	3	3	3	3	3	4	3	3	3	3	3	3	2	3	3	3	3	3	3	3	3	3	3	4	4	4	4	4	4
21	3	1	9	3	4	3	3	4	4	2	2	2	4	4	4	4	4	4	4	4	4	4	4	4	4	5	5	5	5	5	2	3	1	3	4	4	3	3	4	3	3	4	4	3	3	4	4	4	3
20	2	1	7	5	1	1	5	5	1	6	5	7	2	2	2	4	2	6	2	6	2	2	2	2	3	6	3	4	5	5	5	5	2	4	4	4	3	3	4	3	3	5	4	3	3	4	3	2	3
20	2	2	7	4	5	4	5	4	5	4	4	4	4	4	4	4	4	4	4	4	4	4	4	4	4	4	4	3	3	3	3	3	5	3	3	3	3	3	3	3	3	3	3	2	2	2	2	2	2
20	2	1	13	3	4	4	4	4	3	6	6	6	5	3	3	1	2	2	2	4	2	3	4	2	5	5	5	4	4	4	1	1	1	3	3	3	4	3	3	3	2	4	4	3	3	3	3	3	3
21	3	1	6	5	2	2	3	5	3	7	7	7	2	2	2	2	3	3	3	5	2	2	3	2	2	2	2	2	2	2	2	2	2	3	3	3	3	3	3	4	3	3	3	3	4	4	4	4	3
20	3	1	10	2	4	3	3	5	3	1	1	1	6	7	6	6	1	6	4	5	5	4	5	5	6	6	3	3	5	3	1	1	1	5	4	4	2	3	4	2	2	5	4	3	4	4	3	1	1
20	1	2	11	3	5	5	4	2	3	5	5	5	1	1	2	2	2	5	1	1	1	1	1	2	2	2	2	6	6	6	5	5	3	4	4	4	4	4	4	4	4	4	4	4	4	4	3	2	2
18	1	2	7	3	3	3	3	3	4	7	7	7	5	5	5	5	5	5	5	5	5	5	5	5	5	5	5	4	4	4	4	7	4	3	3	3	3	3	3	3	3	3	3	3	3	3	3	3	3
19	1	1	11	1	5	5	3	3	5	5	5	5	3	6	1	1	1	1	1	1	1	1	1	1	1	7	7	4	5	5	5	5	3	4	4	5	3	4	3	4	3	4	4	3	3	3	3	3	3
22	3	2	6	5	2	2	3	4	3	7	7	7	4	2	2	1	4	1	1	1	1	1	2	1	5	5	2	6	6	6	5	1	1	2	3	3	4	3	3	4	3	3	3	4	3	3	4	2	3
21	3	2	11	2	3	2	3	3	4	6	6	6	6	6	2	1	6	2	4	1	6	1	6	1	6	4	4	6	6	6	6	6	2	4	4	4	4	4	4	4	4	4	4	4	4	4	4	4	4
19	2	2	9	1	5	5	5	1	7	2	3	4	3	2	5	3	3	5	3	5	4	3	3	5	5	3	6	2	3	5	4	4	3	4	2	4	2	4	2	3	4	4	3	2	3	2	3	2	2
21	3	1	7	1	5	5	1	1	7	7	6	6	1	1	1	1	5	1	1	1	1	1	1	1	1	5	5	1	1	1	1	1	1	1	1	1	3	3	2	2	2	5	5	3	3	3	4	4	4
20	3	2	8	5	1	2	5	4	2	7	7	7	7	4	2	2	3	5	3	5	3	3	4	3	5	6	5	3	6	6	4	6	2	3	2	5	3	3	2	4	2	3	4	2	3	2	4	3	3
22	3	2	7	5	1	2	5	5	5	6	6	4	4	4	4	3	4	4	4	4	4	4	5	4	5	4	4	6	6	6	5	5	5	3	4	3	2	2	3	2	1	3	4	4	4	4	4	3	3
20	1	1	9	5	4	3	3	4	4	4	4	4	3	6	3	3	4	4	3	5	3	2	5	2	3	3	6	3	3	3	3	3	3	3	3	3	3	3	3	3	3	3	3	3	3	4	4	3	2
23	3	1	7	5	5	5	5	5	3	6	3	6	2	1	1	1	1	1	1	1	1	1	1	1	1	1	1	4	4	4	4	4	4	3	3	4	3	4	3	3	3	3	3	4	4	4	4	3	3
22	3	1	7	5	4	4	5	5	2	7	7	7	2	2	3	1	4	4	4	4	2	2	4	2	4	4	4	1	1	1	1	1	1	3	3	3	4	3	3	2	2	3	4	2	2	2	2	2	2
19	1	2	11	5	2	2	3	3	2	4	5	4	5	5	5	5	5	5	5	5	5	5	5	5	5	5	5	5	4	5	3	4	3	2	2	2	2	2	2	2	2	2	2	3	3	3	3	3	3
19	2	1	8	1	5	5	4	3	6	4	4	4	7	4	4	2	7	3	6	2	2	2	2	2	6	2	6	4	4	4	4	4	4	3	3	3	3	3	3	3	3	3	3	3	3	3	3	3	3
20	2	1	6	3	4	4	3	2	6	4	4	5	6	2	4	2	6	2	6	2	4	4	5	4	6	4	6	2	2	2	2	2	2	2	2	2	2	3	2	4	3	3	2	4	4	4	4	3	4
19	1	1	10	3	4	2	1	3	4	5	3	6	4	5	5	3	4	5	5	5	5	4	5	5	6	6	6	4	4	4	4	4	3	3	3	3	3	3	3	3	3	3	3	3	3	3	3	3	3
19	1	1	13	3	4	4	3	4	4	6	6	6	5	5	5	3	6	5	4	3	5	3	4	4	4	5	5	2	2	2	2	2	2	3	3	3	4	4	3	4	4	3	4	3	4	4	4	2	3
19	1	1	12	4	4	3	3	3	6	6	6	6	2	2	4	2	2	2	2	2	2	2	2	2	2	2	3	1	2	2	2	2	2	4	3	3	4	3	4	4	3	3	4	2	2	2	2	2	2
21	3	1	5	2	3	3	1	1	4	5	5	5	4	4	4	4	4	4	4	4	4	4	4	4	4	4	4	4	4	4	3	3	2	3	3	4	2	3	3	3	1	3	4	3	4	3	4	3	3
20	3	1	9	3	3	3	3	3	2	4	4	4	4	4	4	4	4	4	4	4	4	4	4	4	4	4	4	4	4	4	4	4	4	3	3	3	3	3	3	3	3	3	3	3	3	3	3	2	2
22	1	1	9	5	4	3	4	3	4	7	7	7	4	6	6	4	4	6	4	6	3	2	3	2	3	6	5	1	1	1	1	1	1	3	3	4	3	4	3	3	3	4	4	3	3	3	3	3	2
22	2	2	8	5	3	3	5	5	4	4	4	4	5	3	3	5	3	5	5	3	5	2	5	4	4	4	3	4	4	4	4	4	4	3	4	4	3	3	4	2	3	4	3	2	2	2	2	2	2
20	2	1	10	5	2	2	5	4	3	6	3	5	2	2	2	2	2	5	2	5	2	2	2	2	2	5	2	2	4	4	2	3	1	2	3	3	4	4	3	4	3	3	3	4	4	3	4	3	4
20	2	2	6	3	5	4	4	4	4	4	4	4	4	4	4	4	4	4	4	4	4	4	3	3	6	4	4	5	4	4	5	5	4	3	3	4	3	4	4	2	4	3	3	3	3	2	3	2	3
19	1	1	11	2	5	4	4	3	5	1	1	3	6	6	6	2	2	6	6	6	6	6	6	4	6	6	2	1	1	1	1	1	7	3	4	3	3	3	3	2	2	4	3	3	3	3	3	3	3
21	1	2	14	1	5	5	5	5	7	7	7	7	1	1	1	1	1	7	1	5	1	1	1	1	1	7	7	1	1	1	1	1	1	4	4	4	2	4	4	4	3	4	4	3	3	2	2	4	1
21	3	1	4	4	2	2	3	4	2	5	5	5	2	2	2	2	6	2	2	2	2	2	2	2	2	2	5	2	5	4	2	1	4	3	3	3	3	3	3	3	3	3	3	4	4	4	4	3	3
22	3	2	6	1	4	1	2	1	3	5	3	5	5	5	5	4	5	5	5	5	5	4	5	4	4	5	5	4	4	4	4	3	2	3	3	3	3	3	3	3	3	3	3	4	4	4	4	4	4
19	1	2	10	3	4	3	3	3	5	4	4	4	5	5	5	5	5	5	5	5	5	5	5	5	5	5	5	4	4	4	4	4	4	3	3	3	3	3	3	3	3	3	3	3	3	3	3	3	3
22	3	1	10	3	4	5	4	4	6	1	1	7	1	1	1	1	1	1	1	1	1	1	1	1	1	1	1	1	1	1	2	1	1	3	2	2	5	5	1	5	3	2	2	4	4	4	4	4	4
18	1	1	7	4	4	4	2	3	3	7	7	7	7	3	2	2	5	5	2	2	2	2	5	2	6	5	6	6	6	6	6	6	6	5	5	5	5	5	5	3	3	3	3	3	3	3	3	3	3
21	3	2	7	4	4	4	4	3	4	3	3	3	5	4	5	4	4	4	4	4	4	4	4	4	4	4	4	3	3	3	3	3	5	3	3	3	3	3	3	3	3	3	3	3	3	3	3	3	3
20	3	1	6	4	3	3	3	4	4	5	5	5	5	4	2	2	2	2	2	2	2	2	2	2	2	2	2	2	2	2	2	4	5	3	3	3	3	3	3	3	3	3	3	2	2	2	2	2	2
18	1	2	9	5	2	2	5	5	3	7	7	7	4	2	2	2	4	3	4	4	2	2	5	2	3	2	2	4	4	4	5	4	5	4	4	4	4	4	4	4	4	4	3	1	1	1	1	1	1
24	4	2	1	5	3	3	4	2	4	4	4	4	4	4	5	5	5	4	3	3	3	4	3	3	3	5	5	5	6	5	2	2	3	3	3	3	4	3	3	3	2	3	3	4	4	4	4	3	3
22	3	1	7	1	4	3	3	3	6	6	5	6	5	5	6	4	7	4	5	6	3	3	3	3	5	5	5	6	6	5	1	1	3	2	3	3	4	4	4	4	4	3	3	4	4	4	4	3	3
20	2	1	15	3	4	4	3	4	5	5	4	5	6	6	3	1	5	7	4	6	2	5	6	2	6	5	7	6	6	4	3	2	1	5	4	3	3	3	4	3	2	4	5	3	4	3	3	4	4
18	1	2	11	4	3	4	4	4	4	4	4	4	3	2	2	2	4	2	2	2	2	4	3	3	3	4	4	4	4	4	4	4	4	3	3	3	3	3	3	3	3	3	3	3	4	4	4	3	3
19	1	1	10	3	4	2	3	4	3	4	5	5	4	4	4	4	4	4	4	4	2	2	2	3	2	4	3	2	1	2	2	2	2	1	1	1	1	1	1	1	1	1	1	2	2	2	2	2	3
21	3	1	7	3	4	4	3	3	5	4	4	6	6	2	2	2	5	5	2	2	2	2	4	2	4	2	4	2	2	2	4	2	1	3	3	3	3	4	4	3	4	4	4	4	4	4	4	3	3
20	1	2	12	5	5	3	3	4	6	4	4	4	3	3	3	3	5	5	2	4	4	4	4	4	4	4	4	4	4	4	4	4	4	3	3	3	3	3	3	3	3	3	3	3	3	3	3	3	3
18	1	1	8	1	5	5	2	4	3	7	7	7	4	4	4	2	4	4	4	3	4	4	4	4	4	4	4	1	4	1	1	1	1	3	4	4	2	3	4	3	2	4	4	4	4	4	4	4	4
21	2	2	9	4	3	5	5	5	4	6	6	6	6	6	6	6	6	6	6	6	6	6	6	6	6	6	6	4	4	4	3	4	1	3	3	4	4	4	3	4	4	3	3	2	2	2	2	2	2
19	1	1	12	4	4	2	1	3	4	4	4	6	6	5	1	1	7	1	1	1	1	1	1	1	6	1	2	6	6	6	1	1	1	3	1	1	1	4	3	4	2	3	4	2	4	3	2	4	4
21	3	2	9	3	3	3	4	4	5	5	5	4	4	4	4	4	4	4	4	4	4	4	4	4	4	4	4	4	4	4	4	4	4	4	3	4	3	3	3	3	2	4	4	3	3	3	3	3	3
20	2	1	9	2	5	5	4	3	7	2	2	3	3	1	2	2	2	5	2	2	2	2	2	2	2	5	2	6	6	6	2	6	6	2	2	2	3	3	3	4	3	3	2	4	4	4	4	4	4
21	3	1	8	3	4	4	4	4	4	6	6	6	4	3	3	3	3	5	3	5	3	3	3	3	3	3	3	2	4	4	3	3	2	3	3	3	3	3	3	3	2	2	4	4	3	3	4	3	3
22	3	2	5	5	5	5	5	5	3	6	3	6	5	3	6	7	3	7	7	7	3	7	5	3	5	6	3	2	4	3	3	3	5	3	4	3	4	4	3	4	2	3	3	3	3	4	4	4	4
19	2	1	9	2	3	3	3	4	4	3	2	2	4	4	4	1	4	4	2	2	2	2	5	2	5	3	5	4	5	5	2	2	2	3	2	3	2	2	2	3	3	3	2	3	4	4	4	3	3
22	2	1	8	5	5	1	5	5	7	5	5	7	5	5	5	1	5	5	5	5	5	5	5	5	5	5	5	4	4	4	5	6	4	3	3	3	3	3	3	3	3	3	3	2	2	2	2	2	2
21	3	1	9	3	3	2	3	3	6	5	4	4	2	2	2	2	6	5	5	5	2	2	5	2	5	5	5	2	2	4	1	2	4	3	3	3	4	3	3	3	3	3	3	3	3	4	4	4	4
20	1	1	6	3	3	4	4	3	5	6	6	6	3	2	5	3	4	5	2	5	3	3	2	4	3	4	3	3	4	4	5	2	1	3	3	3	3	4	3	4	4	3	3	3	4	4	4	4	3
22	2	1	5	1	5	5	5	5	7	1	1	1	7	7	3	2	7	3	5	5	5	4	7	4	7	5	7	5	6	5	6	5	7	4	4	4	4	4	4	4	4	4	4	2	2	2	2	2	2
19	2	1	8	4	3	3	2	5	4	6	5	6	6	6	5	4	3	5	4	1	3	3	4	3	5	4	4	6	6	6	6	2	2	3	3	3	2	4	3	4	2	3	3	3	4	3	3	2	3
21	3	1	8	5	2	2	5	4	4	5	5	5	2	4	2	2	4	2	2	2	2	2	2	2	2	2	2	4	4	4	2	2	2	3	3	3	4	4	3	4	3	3	3	3	4	4	4	4	4
21	3	1	7	5	3	3	3	4	3	5	3	5	5	4	3	3	5	3	4	4	3	3	3	3	4	3	5	2	2	1	2	1	1	3	3	3	4	4	3	4	3	3	3	3	4	4	4	4	4
20	2	1	7	5	2	1	4	5	1	4	4	6	4	4	4	4	4	4	4	4	4	4	4	4	4	4	4	6	6	6	4	4	2	2	2	3	3	3	3	2	2	2	3	4	4	4	4	4	4
21	2	1	7	5	5	5	4	5	5	4	4	4	4	5	5	4	3	3	3	3	4	3	4	2	4	5	2	4	4	4	4	4	4	3	3	3	3	3	3	3	3	3	3	3	3	3	3	3	3
20	3	2	2	3	4	4	3	1	6	4	4	4	4	4	4	4	4	4	4	4	4	4	4	4	4	4	4	4	4	4	4	4	4	2	2	3	3	3	3	3	3	3	3	4	4	4	4	4	4
21	2	1	8	3	3	2	3	4	4	6	6	6	6	5	3	3	6	6	2	6	3	5	6	4	6	6	6	2	3	3	2	2	5	3	3	4	4	4	3	3	3	4	3	3	4	4	4	4	2
20	2	1	9	3	4	4	2	3	4	6	3	7	4	2	2	2	5	2	2	2	4	2	2	2	2	2	5	2	3	3	2	1	2	3	3	3	3	3	3	4	3	4	3	3	4	4	4	4	4
22	3	1	8	5	4	3	3	3	4	6	6	6	4	4	4	4	4	4	4	4	4	2	4	3	4	4	5	4	4	5	5	3	1	3	3	3	3	3	3	4	3	4	3	4	4	4	4	4	4
22	3	1	7	4	4	3	4	4	5	5	5	5	3	4	4	5	2	5	3	2	2	2	2	2	5	5	5	6	5	6	6	6	2	4	4	3	3	3	3	4	3	4	4	3	3	3	4	3	3
21	3	1	6	3	3	4	4	3	6	6	6	6	6	7	7	3	7	1	7	2	7	2	6	3	3	4	3	1	1	1	6	7	6	3	3	4	3	3	3	3	3	3	3	3	3	3	3	3	3
20	2	1	12	4	3	4	5	3	4	5	2	5	5	5	2	4	5	4	5	4	3	4	5	4	4	4	4	1	3	3	1	7	1	3	3	3	4	4	3	3	3	3	3	2	3	2	4	4	2
20	3	1	7	1	5	5	3	3	5	5	5	5	2	2	1	1	4	1	2	1	2	2	2	2	2	5	5	1	1	1	1	1	1	3	3	3	3	3	3	4	3	3	3	3	3	4	4	3	3
21	3	1	4	4	2	3	3	4	3	4	4	4	5	5	5	4	5	3	4	5	5	3	4	3	4	4	4	4	4	4	4	4	4	3	3	3	3	3	3	3	3	3	3	2	2	2	2	2	2
19	1	1	11	5	4	2	3	3	5	4	5	6	2	1	2	1	3	5	1	3	1	1	1	2	5	2	4	4	4	2	3	2	3	3	3	3	3	4	3	4	2	3	3	4	4	4	4	4	3
21	3	1	7	4	2	2	2	4	5	7	6	6	1	1	2	2	3	2	2	2	2	2	2	2	2	3	2	2	2	3	1	2	2	2	2	3	4	2	3	4	1	4	3	1	4	3	4	1	3
21	3	1	6	5	2	2	4	5	3	7	7	7	3	3	3	3	3	3	3	3	3	3	3	3	3	3	5	1	1	1	1	1	7	3	3	3	3	3	3	3	3	3	3	3	3	3	3	3	3
21	3	2	8	3	3	3	4	3	7	4	4	5	4	4	2	4	4	4	3	3	3	2	3	3	3	4	5	4	4	4	3	3	3	2	2	2	2	4	3	3	4	3	3	3	3	4	4	4	4
19	1	2	9	5	5	3	5	5	6	6	6	7	6	6	5	5	5	5	5	5	5	5	5	5	5	5	5	2	2	2	6	7	6	2	2	2	2	2	2	2	2	2	2	3	3	3	3	3	4
20	2	1	9	2	5	5	3	3	4	5	5	5	5	5	4	4	4	4	4	4	4	4	4	4	4	4	4	4	4	4	4	4	4	3	3	3	3	3	3	3	3	3	3	2	2	2	2	2	2
22	3	1	6	5	4	3	4	4	6	5	3	4	4	2	2	1	2	5	3	5	3	4	2	2	4	4	3	2	2	2	2	2	2	3	2	3	3	2	2	4	3	3	2	4	4	4	4	4	4
22	3	1	11	3	3	3	3	3	5	5	5	4	4	4	3	3	4	5	4	4	4	5	4	4	3	5	6	3	4	4	1	2	3	3	3	4	3	3	3	3	1	3	3	3	3	3	3	3	2
22	3	1	13	2	3	2	4	3	3	6	5	7	7	2	7	7	4	7	7	7	7	4	4	4	4	4	2	1	1	1	1	1	1	4	4	4	2	4	4	3	2	4	5	3	4	3	4	2	1
18	1	1	8	3	4	3	2	2	6	6	4	6	2	5	2	2	4	2	2	2	2	2	2	2	2	3	2	2	4	4	2	2	2	2	2	2	4	4	3	4	3	2	3	4	4	4	4	4	4
19	1	1	7	3	3	3	4	3	5	4	4	4	3	3	2	3	4	5	3	5	3	3	3	2	4	4	3	4	4	4	4	4	4	3	3	3	3	3	3	3	3	3	3	2	2	2	2	2	2
21	3	2	8	5	4	4	3	4	3	6	6	6	3	2	2	2	5	2	2	2	2	2	2	2	2	5	6	3	5	3	2	2	2	3	3	3	4	3	3	3	3	3	3	3	3	3	4	2	3
19	1	1	7	5	4	4	5	5	2	7	7	7	6	6	6	5	5	4	3	3	5	2	3	3	3	3	5	5	5	5	4	3	3	4	4	4	4	4	4	4	4	4	4	3	3	3	3	2	4
20	2	1	12	3	3	3	4	4	4	6	6	6	5	5	2	2	3	5	2	2	2	2	5	2	5	5	6	1	1	1	1	1	1	3	3	3	3	3	3	3	3	3	3	2	3	3	3	3	3
20	2	1	10	2	5	5	3	1	6	6	6	6	6	6	4	2	6	5	5	5	4	5	6	4	5	5	6	1	1	1	1	1	1	3	3	4	4	4	4	4	4	3	3	3	4	4	3	3	4
20	3	1	4	4	4	2	4	4	3	5	5	5	2	1	2	1	2	2	2	2	1	2	2	2	4	4	3	5	5	4	5	3	3	2	2	3	4	3	3	4	2	3	4	4	4	4	4	4	4
20	3	2	6	5	1	1	1	5	1	5	4	5	1	4	4	4	4	4	4	4	4	4	4	4	4	4	4	5	4	5	4	5	4	4	3	3	3	3	3	3	3	3	3	2	2	3	3	3	3
20	3	2	6	5	4	2	2	5	6	6	6	6	4	2	2	3	4	5	3	3	2	2	2	2	3	5	3	4	4	4	4	4	1	2	2	3	4	3	3	3	3	2	3	4	3	4	3	4	4
21	3	2	6	5	5	5	5	5	4	6	5	5	5	5	5	6	4	4	4	4	4	4	4	4	4	4	4	6	5	5	6	5	2	4	4	3	4	4	4	4	3	4	3	2	2	1	2	2	2
20	1	2	9	5	1	2	3	5	2	6	6	6	6	2	2	2	3	5	3	6	2	3	2	3	4	6	3	6	6	6	3	3	2	4	4	4	3	3	4	2	2	4	4	2	2	2	3	2	2
21	2	2	10	5	3	5	5	5	5	7	7	7	1	1	2	2	4	4	4	4	4	4	4	4	4	4	4	2	4	4	6	1	1	2	3	3	3	3	2	4	2	3	3	4	4	4	4	4	4
19	1	1	9	2	5	3	3	4	3	6	6	7	3	4	3	1	3	5	3	5	4	1	2	5	3	6	4	3	6	6	1	2	1	3	3	3	3	3	4	3	3	4	3	4	3	3	4	3	2
21	3	2	8	5	3	5	5	3	6	5	5	7	4	2	2	2	3	3	2	2	2	2	2	2	4	2	2	1	1	1	1	1	1	2	2	3	5	5	2	3	4	2	3	4	4	4	4	4	4
18	1	1	7	3	3	3	2	3	4	4	4	6	4	1	1	1	1	3	1	5	1	1	1	1	5	5	6	5	5	5	4	4	2	3	3	3	2	3	3	3	2	4	2	4	4	4	4	3	3
21	2	1	6	5	5	5	3	3	7	6	6	7	2	5	2	2	2	2	2	2	2	2	2	2	2	5	2	1	1	1	1	1	1	2	2	4	4	4	2	5	3	2	1	3	4	4	4	4	4
19	2	1	9	1	3	2	3	2	6	6	6	6	5	1	2	1	6	2	1	5	1	1	5	1	1	1	2	6	6	6	6	6	6	5	5	5	5	5	5	5	5	5	5	1	1	1	1	1	1
19	1	1	10	3	3	5	3	4	6	4	4	6	2	2	2	2	3	3	2	2	2	1	2	2	2	3	2	6	6	6	2	3	1	2	2	2	3	4	3	4	2	3	3	4	4	4	4	4	4
20	2	1	6	3	3	4	4	4	6	6	5	7	2	5	2	2	2	5	1	1	1	1	1	1	1	5	4	5	5	5	4	4	2	3	3	3	3	3	3	3	3	3	3	3	3	3	4	4	3
22	3	1	7	1	5	5	1	1	7	1	1	4	4	4	4	4	4	4	4	4	4	4	4	4	4	4	4	1	1	1	1	1	1	1	1	1	5	5	1	1	1	3	3	4	4	4	4	4	4
20	2	1	7	3	3	2	2	2	5	2	4	6	5	4	2	1	6	6	2	2	2	2	2	2	6	3	5	1	6	1	1	1	1	3	3	3	3	3	3	3	3	3	3	4	4	4	4	2	4
20	1	1	9	5	5	5	5	5	6	3	5	7	1	2	1	1	1	5	1	4	1	1	3	1	4	5	1	1	1	1	2	2	1	2	3	3	4	4	3	4	4	2	3	3	4	4	4	4	4
20	2	1	12	3	4	4	5	3	6	5	4	6	6	4	5	3	3	3	5	3	5	3	4	2	3	4	5	4	4	4	5	4	3	3	4	4	3	3	4	4	2	3	3	3	3	3	4	2	2
19	1	1	12	1	5	2	3	2	5	5	5	5	5	5	5	5	5	5	5	5	5	5	5	5	5	5	5	5	5	5	5	5	3	3	3	3	3	3	3	3	3	3	3	3	3	3	3	3	3
22	3	2	6	2	5	5	4	5	5	7	7	7	5	6	7	6	6	6	6	6	6	6	6	6	6	6	6	7	7	5	7	5	6	5	5	5	4	5	5	3	5	5	5	1	1	1	2	2	2
19	1	2	13	5	4	3	5	5	3	6	6	6	2	3	3	3	4	4	3	4	4	3	3	2	4	3	4	6	6	6	7	7	2	3	3	3	3	3	3	3	3	3	3	3	4	4	3	3	2
19	1	1	12	4	3	4	4	4	3	6	5	6	2	2	2	2	5	4	3	3	3	2	2	2	3	4	3	2	2	2	2	2	2	3	2	3	4	3	3	3	2	3	2	3	3	4	4	3	3
20	1	2	8	5	3	3	4	5	5	7	7	7	5	5	4	1	6	4	5	4	4	2	4	2	6	3	3	2	2	2	1	1	3	3	3	2	3	3	2	3	2	4	4	4	4	4	4	4	4
19	1	2	12	5	5	5	5	5	4	7	7	7	4	4	1	4	1	4	1	1	1	1	1	1	1	6	7	1	2	2	1	1	2	3	4	4	2	4	5	4	3	3	3	4	4	4	4	4	4
20	3	1	2	3	3	4	3	3	5	4	4	7	2	2	3	2	3	4	2	2	2	2	2	2	2	2	2	6	6	6	4	7	4	3	3	3	3	3	3	3	3	3	3	3	4	4	4	4	4
19	1	1	11	3	4	4	4	4	6	6	6	6	2	3	2	2	5	6	5	5	4	2	2	2	2	6	6	2	2	2	3	2	2	4	3	3	3	3	3	3	3	3	3	2	2	3	3	3	3
22	2	1	9	2	3	3	3	2	5	4	4	4	6	5	5	2	3	5	2	5	3	4	5	5	5	4	4	4	4	4	4	4	4	3	3	3	3	3	3	3	3	3	3	2	2	2	2	2	2
23	2	2	6	5	2	2	2	4	7	7	7	7	1	1	1	1	1	1	1	1	1	1	1	1	1	1	1	3	3	3	3	1	2	1	1	2	5	5	2	5	3	2	2	4	4	4	4	4	4
18	1	2	9	4	1	2	2	1	6	2	2	7	6	1	2	1	6	5	4	1	1	2	3	5	1	7	2	3	3	3	3	6	2	3	2	3	4	5	3	4	4	2	3	3	3	4	4	4	3
21	3	1	6	3	5	4	3	3	7	2	2	2	4	4	4	4	4	4	4	4	4	4	4	4	4	4	4	2	2	2	2	1	6	3	3	3	3	3	3	3	3	3	3	2	2	2	2	2	2
21	3	2	2	5	1	1	3	4	5	6	3	6	1	1	1	1	4	7	1	1	1	1	1	1	1	5	4	4	6	6	6	7	1	3	2	2	5	5	2	4	3	3	1	4	4	4	4	4	4
18	1	1	10	3	5	5	2	1	7	3	3	6	4	4	2	2	2	3	2	2	2	2	2	2	2	2	2	3	3	3	2	2	2	3	3	3	3	3	3	3	3	3	3	3	3	4	3	4	4
19	1	2	9	5	5	2	5	5	1	6	6	6	1	1	1	1	1	1	1	1	1	1	1	1	1	1	4	2	3	4	5	5	3	1	3	3	4	4	4	3	3	4	3	4	4	4	4	4	4
21	3	1	7	1	5	3	1	3	6	2	2	7	2	2	5	1	5	5	5	2	4	2	2	2	5	5	2	1	2	1	1	1	4	3	3	4	3	3	4	2	2	4	4	4	4	4	4	3	2
20	1	1	10	5	3	5	3	1	7	7	7	7	1	1	1	1	5	1	1	1	1	1	1	1	1	1	1	1	1	1	1	1	1	1	1	1	1	5	1	5	5	1	1	4	4	4	4	4	4
19	1	2	7	3	3	3	3	2	5	4	4	4	4	4	4	4	4	4	4	4	4	4	4	4	4	4	4	4	4	4	4	4	4	3	3	3	3	3	3	3	3	3	3	2	3	2	3	2	3
19	1	1	8	5	3	1	5	5	1	7	7	7	5	5	3	3	5	3	3	3	3	3	3	3	4	5	4	6	6	6	4	4	2	2	2	3	3	3	4	2	3	3	3	3	3	3	4	4	4
22	2	1	5	5	4	4	5	5	1	5	4	5	3	2	2	3	2	2	2	2	2	2	2	2	2	2	2	2	5	4	3	3	1	2	2	3	4	4	3	4	3	3	3	4	4	4	4	4	4
18	1	1	8	5	3	3	4	3	6	7	6	6	4	4	4	4	4	4	4	5	4	4	4	4	4	4	5	6	4	6	1	3	2	3	4	3	3	4	3	3	2	4	4	4	4	4	4	3	3
19	2	2	8	1	4	4	4	2	7	7	6	6	5	4	5	4	3	4	3	4	2	3	2	2	3	3	4	3	3	3	3	2	2	3	3	4	4	4	3	3	4	3	3	4	4	4	4	4	4
20	2	1	11	3	3	3	3	3	6	7	7	7	2	3	4	3	3	2	3	2	1	4	4	3	4	5	5	3	3	3	2	1	1	3	3	4	4	4	3	4	3	3	3	3	4	4	4	4	3
20	2	1	8	4	4	4	4	4	5	4	4	4	3	3	3	3	3	4	3	3	3	3	3	3	3	3	3	2	2	2	2	2	6	3	3	3	3	3	3	3	3	3	3	2	2	2	2	2	2
18	1	1	10	3	5	5	4	4	6	4	4	6	5	5	3	2	2	2	2	2	2	2	2	2	2	2	2	2	2	2	2	2	6	2	2	2	2	2	2	4	4	2	2	4	4	4	4	4	4
22	3	1	8	3	4	4	4	4	6	5	5	5	1	1	1	1	3	3	4	1	5	3	1	2	2	4	5	6	6	6	6	6	5	3	2	3	4	4	3	4	4	2	2	4	4	4	4	4	4
19	1	2	7	4	3	3	2	3	5	6	6	6	5	3	3	3	5	3	3	3	4	4	4	4	4	4	4	6	6	4	1	1	2	2	2	2	4	4	2	4	3	3	2	3	3	3	3	3	3
20	2	1	9	3	4	2	3	3	6	7	7	7	5	5	3	2	5	2	5	4	2	4	2	2	3	6	6	4	4	5	2	2	2	3	3	3	4	4	3	4	3	3	3	3	4	3	4	4	3
21	3	1	10	5	1	3	3	5	1	5	5	5	5	5	5	5	5	5	5	5	5	5	5	5	5	5	5	5	5	5	5	5	3	3	3	3	3	3	3	3	3	3	3	2	2	2	2	2	2
20	3	1	12	3	3	3	3	3	4	2	2	2	4	5	5	3	5	4	4	4	4	4	4	3	5	4	4	6	6	6	3	3	2	3	3	3	3	3	3	3	3	3	3	4	4	4	4	3	3
20	2	2	8	5	3	1	5	5	1	7	7	7	4	1	1	1	1	4	1	1	1	1	1	1	1	7	3	1	1	1	1	1	7	3	3	3	3	3	3	3	3	3	3	1	1	1	1	1	1
21	3	1	7	4	3	2	3	4	5	4	3	4	2	2	2	2	2	2	2	2	2	2	2	2	2	2	5	3	3	3	2	2	2	2	3	3	3	3	3	3	2	4	3	3	4	4	3	4	3
22	4	2	1	5	2	3	3	4	4	5	4	5	1	1	1	1	1	1	1	1	1	1	1	1	1	1	6	4	5	3	4	3	3	2	2	2	3	3	3	3	2	2	2	4	4	4	4	4	4
20	1	2	10	4	3	2	2	4	4	4	5	6	3	2	3	3	4	3	2	2	3	2	3	3	3	5	4	4	4	4	2	2	3	3	3	3	3	3	3	3	3	3	3	3	3	3	3	3	3
20	2	1	9	5	4	3	3	4	3	4	3	6	2	2	2	2	3	5	4	3	3	4	4	4	6	6	5	3	3	3	2	2	1	2	3	3	4	4	3	4	3	3	3	3	4	4	4	3	3
20	2	1	9	3	3	1	2	1	5	5	1	2	2	5	3	3	5	5	4	5	4	4	5	3	5	5	5	6	6	6	6	3	2	4	4	4	4	3	3	3	2	4	3	4	4	4	4	4	3
22	3	1	13	5	3	2	4	5	4	5	4	5	5	4	5	5	6	5	5	5	4	4	4	4	4	5	5	4	4	4	4	4	4	3	3	3	3	3	3	3	3	3	3	2	2	2	2	2	2
20	2	2	7	3	4	4	4	3	4	3	3	5	5	3	3	3	4	5	4	5	4	3	5	3	3	5	5	2	2	2	3	3	3	3	3	4	3	2	3	4	2	3	3	3	4	3	4	4	3
20	3	1	10	5	3	3	4	4	5	6	4	6	4	1	1	1	2	2	2	2	2	2	2	2	2	6	2	2	6	2	1	1	1	3	3	3	3	3	4	4	3	2	3	3	3	3	3	3	2
22	3	1	6	3	5	4	2	4	4	6	6	6	2	2	2	2	2	2	2	2	2	2	2	2	2	2	2	3	3	3	3	3	2	4	4	4	3	3	3	4	2	3	3	2	3	2	2	2	2
18	1	2	7	5	2	2	2	5	1	4	4	6	5	6	3	2	6	2	2	2	2	6	6	2	2	5	2	2	2	2	2	1	2	3	2	4	4	4	3	4	4	2	5	4	4	4	4	4	4
21	3	1	6	5	2	2	4	2	7	6	6	5	6	5	3	2	3	2	3	2	5	5	5	3	5	6	4	5	3	5	6	6	1	3	3	3	3	3	3	3	3	3	3	3	4	4	4	2	3
18	1	1	11	5	5	3	3	4	6	6	6	6	4	5	6	4	5	4	2	3	2	3	3	3	3	6	5	2	2	2	2	2	6	3	3	3	4	4	2	4	4	3	3	3	4	4	4	3	4
19	1	1	5	3	4	4	3	4	4	5	4	5	5	5	5	4	5	5	5	3	3	4	4	4	5	5	5	3	3	3	3	3	3	3	3	3	3	2	4	3	2	3	3	3	4	4	4	4	3
18	1	2	10	3	4	3	2	3	5	4	4	5	2	3	4	3	3	2	2	3	1	2	3	2	3	5	3	4	4	4	3	4	4	2	3	3	4	4	3	4	3	2	3	4	4	3	4	4	4
20	1	2	9	4	3	2	3	3	5	3	3	6	3	2	6	3	5	5	5	5	1	2	2	1	1	5	3	3	3	3	2	2	5	3	3	2	4	4	4	4	3	2	4	4	4	4	4	4	4
20	3	2	8	3	3	3	4	4	3	5	4	4	3	4	5	4	5	5	4	4	3	3	2	3	5	5	4	3	4	2	1	2	2	3	2	3	4	4	3	4	3	2	3	4	4	3	3	4	3
19	1	1	10	5	1	3	4	5	1	4	4	4	6	5	2	4	4	6	4	5	4	3	4	4	4	5	5	4	4	4	4	4	4	3	3	3	3	3	3	3	3	3	3	2	2	2	2	2	2
22	3	2	7	5	5	5	4	5	5	6	6	7	4	2	4	2	5	4	2	2	2	2	4	3	4	5	6	5	6	6	3	3	1	5	4	4	3	4	4	3	3	2	3	3	2	2	3	2	2
20	3	1	6	2	5	3	2	2	3	5	5	3	3	3	3	2	5	2	2	1	1	3	3	1	4	2	3	2	4	4	5	1	1	3	3	3	4	3	3	4	3	3	3	3	4	4	4	4	4
21	3	1	6	2	4	4	4	3	6	6	6	6	2	2	2	2	2	2	2	2	2	2	2	2	2	2	2	3	3	3	2	2	1	3	3	3	4	4	3	3	3	4	3	3	4	4	4	3	4
18	1	1	11	3	4	4	3	2	3	5	4	6	3	5	3	2	6	5	3	2	3	2	5	1	5	3	3	3	3	3	2	2	2	3	2	2	3	4	4	4	3	3	2	4	4	4	4	4	4
19	1	1	10	2	4	4	3	3	3	3	3	6	2	2	2	2	2	2	2	2	2	2	2	2	2	2	2	1	1	1	1	1	1	2	2	2	4	4	2	5	4	2	2	4	4	4	4	4	4
21	2	1	9	1	2	3	3	1	7	1	1	7	5	5	5	4	5	5	6	6	6	6	6	4	4	5	5	1	1	1	1	1	1	1	1	1	2	4	3	4	3	3	3	4	4	4	4	4	4
19	1	1	9	2	4	3	5	3	5	6	6	7	3	2	2	1	2	4	1	6	2	2	2	2	2	5	2	1	1	1	1	1	2	3	3	3	4	4	4	4	3	3	3	4	4	4	4	3	4
22	3	1	6	5	4	4	1	1	3	6	4	6	4	1	3	2	2	5	2	2	2	2	2	2	6	6	3	1	1	1	1	1	1	3	3	3	3	3	3	3	3	3	3	2	3	3	3	3	3
21	2	2	7	3	5	5	2	4	5	7	7	7	1	1	1	1	7	1	7	1	7	1	6	1	5	7	7	1	1	1	1	1	7	5	5	5	5	5	5	5	5	5	5	4	4	4	4	4	4
19	2	2	8	4	5	5	4	2	5	3	2	2	2	3	4	4	5	2	2	2	2	2	2	2	2	5	4	6	6	6	2	2	1	3	2	2	4	4	3	4	2	4	2	4	4	4	4	3	4
21	2	1	18	5	3	3	4	4	5	6	6	6	2	2	1	1	1	5	1	5	1	1	1	1	2	5	2	2	2	2	2	2	1	1	1	1	1	1	1	1	1	1	1	4	4	4	4	4	4
20	1	1	13	1	3	2	3	4	5	6	6	6	5	5	3	5	5	7	4	7	4	5	7	4	6	6	6	2	2	2	4	2	2	3	3	3	3	3	3	2	2	3	3	3	3	3	3	4	3
20	3	1	4	3	4	2	5	4	3	6	5	6	3	3	3	1	3	3	4	1	5	2	4	2	3	2	4	6	6	5	3	3	2	3	4	4	3	3	3	3	2	2	4	3	4	4	4	4	2
22	3	2	2	4	4	2	3	3	6	3	3	6	2	2	2	2	3	2	3	2	2	2	2	2	3	4	2	1	3	2	3	7	3	2	2	2	5	4	2	5	4	2	1	4	4	4	4	4	4
20	2	1	5	1	5	5	5	5	4	4	4	4	4	4	4	4	4	4	4	4	4	4	4	4	4	4	4	2	4	4	2	1	1	2	2	2	2	4	4	3	3	3	3	4	4	4	4	4	4
21	2	2	11	3	4	4	3	2	4	4	4	4	2	2	4	2	4	5	4	4	4	3	5	2	4	5	4	2	2	2	6	7	1	4	3	3	4	4	4	4	2	3	2	3	3	3	3	4	2
19	1	1	7	3	3	4	4	3	3	6	6	6	5	5	6	3	2	6	3	6	2	2	2	5	5	6	5	4	4	4	3	2	2	3	3	3	3	3	3	3	3	3	3	3	4	3	4	3	3
19	1	1	10	4	4	3	2	2	6	2	2	2	2	5	3	2	2	5	2	4	2	2	2	2	2	5	5	3	3	3	2	2	2	3	3	3	3	2	2	2	2	2	2	3	4	3	4	2	3
19	1	1	7	5	5	5	2	1	6	7	7	7	3	3	1	1	1	2	1	2	1	1	1	2	2	2	2	1	1	1	1	1	1	3	3	3	2	3	3	3	3	3	3	3	4	4	4	4	4
20	2	1	8	2	5	4	4	3	3	5	3	5	7	5	2	1	5	1	5	1	3	3	6	3	6	5	6	4	4	4	3	2	2	3	5	4	2	4	4	3	2	4	3	4	4	4	4	4	4
21	3	1	7	3	2	2	1	4	6	6	5	5	2	2	2	2	4	5	3	5	2	2	4	2	4	3	6	2	2	2	6	7	2	2	2	2	3	3	3	3	3	2	4	3	3	3	4	3	2
19	1	2	11	3	5	4	3	4	4	7	7	7	3	2	2	2	3	5	3	4	2	2	2	2	2	5	2	4	6	6	1	3	1	3	3	3	4	4	4	4	3	2	3	4	3	3	4	4	3
18	3	2	7	3	3	2	3	2	7	4	4	4	1	1	1	4	1	1	1	1	1	1	1	1	1	1	1	4	4	4	4	4	4	3	3	3	3	3	3	3	3	3	3	2	2	2	2	2	2
18	1	1	7	5	3	2	4	4	4	5	5	5	2	2	2	2	2	2	2	2	2	3	2	3	3	6	6	6	6	6	6	6	2	4	4	4	3	3	4	4	3	3	3	3	3	2	3	3	3
18	1	1	9	2	5	5	5	5	7	1	1	1	4	4	5	4	7	6	7	7	5	4	4	4	5	4	4	3	3	3	3	3	5	3	3	3	3	3	3	3	3	3	3	3	3	3	3	3	3
21	3	2	6	5	3	3	2	3	6	7	7	7	5	2	1	1	5	1	1	1	1	1	1	1	1	1	1	6	6	6	6	6	3	3	3	4	5	5	2	4	4	3	3	3	4	3	4	4	4
23	3	2	7	4	4	3	3	3	6	4	4	6	4	4	3	3	5	3	4	3	3	3	3	3	3	3	4	4	4	4	2	2	2	3	3	3	4	4	3	3	3	3	3	3	3	3	3	3	3
20	3	1	7	2	4	3	4	2	5	5	5	7	5	4	5	3	3	4	2	4	2	4	4	4	5	7	4	2	2	2	1	1	1	2	3	2	4	4	3	4	4	1	3	3	4	4	4	3	4
21	3	2	8	5	1	1	3	4	6	7	7	7	6	7	7	7	7	6	6	6	6	5	3	3	5	5	5	2	2	2	1	1	2	4	3	3	3	3	4	3	2	3	3	4	4	4	4	3	3
18	1	2	9	2	4	4	3	2	6	4	2	6	1	1	1	1	1	1	1	1	1	1	1	1	1	1	1	5	5	5	5	5	1	3	3	3	4	4	3	3	3	2	2	4	4	4	4	3	3
20	2	1	8	2	4	2	2	1	5	5	6	5	5	5	3	1	5	3	4	4	4	2	5	3	5	2	5	2	3	3	2	2	3	2	3	2	3	3	3	3	2	2	3	4	4	4	4	3	3
18	1	1	9	1	5	5	3	3	2	7	7	7	7	7	4	4	5	7	1	7	3	3	5	1	7	7	5	4	2	3	5	1	1	3	3	3	3	3	3	3	3	3	3	3	4	4	4	4	2
21	3	2	8	4	4	3	3	4	6	6	6	6	5	5	2	6	2	5	5	5	3	3	6	4	2	5	4	2	3	2	3	7	1	3	3	3	4	4	4	3	4	3	4	2	3	3	3	2	2
20	3	1	10	5	5	5	5	3	5	4	4	5	2	2	1	1	1	5	2	2	1	1	1	1	1	2	4	1	1	1	2	1	2	3	2	3	3	4	3	3	3	3	2	4	4	3	3	3	4
19	2	2	7	3	3	3	3	3	5	5	5	5	5	5	5	5	5	5	5	5	5	5	5	5	5	5	5	5	5	4	4	4	4	3	3	3	3	3	3	3	3	3	3	2	3	4	3	2	1
20	2	1	9	2	4	3	3	1	6	5	1	4	2	4	1	1	5	3	2	1	2	2	1	2	3	2	2	4	6	6	2	2	2	3	2	3	4	4	3	5	3	3	2	4	4	4	4	3	4
22	3	1	6	5	2	2	3	4	3	5	2	3	2	6	5	2	6	5	5	2	5	3	2	2	6	6	3	5	4	6	3	3	2	2	3	3	3	2	3	3	2	2	3	4	4	4	4	3	3
20	3	2	8	4	3	2	5	3	5	6	6	6	6	3	5	2	6	3	5	2	3	2	2	2	4	5	4	5	5	5	3	3	3	3	4	4	2	2	4	3	2	3	4	2	2	2	3	3	2
20	2	2	8	2	4	5	3	3	5	6	6	5	7	5	2	2	7	3	3	2	2	3	1	2	6	2	6	3	6	6	2	4	2	3	3	4	3	4	3	4	3	4	3	3	3	3	1	4	2
21	3	2	11	5	4	4	5	5	4	6	6	6	3	4	6	5	5	4	4	5	4	4	4	4	4	5	5	5	5	5	4	3	2	4	4	5	3	3	3	3	3	3	3	3	2	3	2	3	2
19	1	1	6	5	4	4	4	4	2	4	2	2	3	3	3	3	5	2	2	2	2	2	2	1	2	2	2	2	2	2	2	2	2	3	1	3	2	5	3	4	3	2	2	3	4	4	4	4	4
20	1	2	8	4	3	2	1	1	6	5	2	5	1	1	2	2	4	1	1	1	1	1	1	1	7	1	1	1	1	1	1	1	1	1	1	1	5	5	1	5	5	1	1	4	4	4	4	4	4
20	2	1	7	4	4	3	2	4	3	5	5	5	7	6	3	1	5	1	4	5	5	3	5	3	5	5	5	2	3	4	1	3	3	2	3	4	3	3	4	3	3	4	4	2	4	4	4	1	2
19	1	1	9	4	4	4	5	4	5	6	6	7	2	5	2	2	3	2	2	2	2	2	2	2	6	2	2	3	6	6	3	2	4	3	3	3	4	3	3	3	2	4	4	4	3	3	4	4	3
20	2	1	12	3	3	2	1	3	6	5	5	5	5	6	4	4	3	3	4	4	4	4	4	4	5	5	6	4	5	5	3	3	3	3	3	3	3	3	3	3	3	3	3	4	4	4	4	4	4
20	2	2	6	3	5	5	5	5	3	5	5	5	5	5	3	3	3	3	3	3	3	3	5	3	3	3	5	2	2	2	5	2	5	2	2	2	2	2	2	2	3	3	3	4	4	4	4	4	4
19	1	1	13	3	5	4	4	3	5	5	5	5	6	2	2	2	2	6	2	6	2	2	2	2	6	6	2	2	2	2	5	2	3	3	3	3	3	3	3	3	4	3	3	4	4	4	4	4	4
21	2	2	9	5	1	3	3	5	3	4	4	4	4	1	2	1	1	1	1	1	1	1	1	1	1	1	5	4	4	4	4	4	2	5	5	4	3	2	4	2	2	4	4	3	4	3	3	3	3
19	2	2	8	4	3	3	3	2	4	5	5	6	5	2	2	3	4	3	5	2	3	3	3	3	3	4	3	4	4	4	4	3	4	2	3	3	3	3	3	3	2	2	3	4	4	4	4	4	4
20	3	1	6	5	1	1	5	5	2	7	7	7	2	2	4	4	4	6	5	4	3	4	4	4	4	4	4	6	6	6	5	4	5	4	4	4	4	4	4	4	4	4	4	1	1	1	1	1	1
21	3	2	5	5	3	3	3	3	5	4	4	4	4	2	2	2	5	2	2	2	2	2	2	2	2	2	2	2	2	2	2	2	6	3	4	4	2	2	4	3	1	2	2	3	3	3	4	4	3
21	3	1	15	3	1	2	3	3	5	6	6	5	2	2	4	2	4	3	3	3	2	2	5	3	3	4	6	6	6	6	5	3	2	3	4	4	3	3	3	3	2	3	4	3	4	4	4	3	3
21	3	1	7	4	3	2	4	3	4	2	2	3	3	3	3	3	5	2	3	2	3	2	2	2	2	5	3	6	6	6	3	4	2	3	3	3	3	4	3	3	2	4	3	3	4	4	4	3	3
22	3	2	10	4	4	4	3	5	6	5	5	6	6	1	5	2	6	2	2	2	2	2	2	2	2	6	2	3	3	3	3	3	5	3	3	3	3	3	3	3	3	3	3	2	3	3	3	3	2
20	2	1	7	2	4	4	3	2	6	2	2	6	2	2	2	2	2	2	2	2	2	2	2	2	2	2	2	2	2	2	2	2	6	3	3	3	4	4	3	3	3	3	3	4	4	4	4	4	4
20	2	1	13	3	3	5	4	3	4	5	4	6	4	3	2	2	2	3	2	4	2	2	2	3	3	6	3	3	3	3	2	2	2	3	3	4	3	3	2	3	2	4	2	2	2	2	3	3	3
22	3	1	8	5	4	4	3	1	7	1	1	6	2	1	1	1	1	1	1	1	1	1	1	1	1	1	2	1	2	1	1	1	1	3	3	3	4	4	3	4	3	3	2	4	4	4	4	4	4
19	1	1	10	4	4	5	3	3	6	7	4	5	2	2	4	2	1	3	3	4	4	3	3	2	4	5	4	1	1	1	1	2	1	2	3	4	3	4	3	3	4	4	5	4	4	3	3	3	4
21	3	1	6	5	3	3	4	5	5	5	5	5	3	3	3	3	5	5	3	3	3	2	3	3	3	3	3	2	4	2	3	2	3	3	3	3	3	3	3	3	3	3	3	4	3	4	4	4	4
19	1	1	13	1	5	4	3	3	6	2	2	6	3	2	2	2	3	2	2	2	2	2	2	2	4	4	4	3	5	4	2	1	2	2	2	3	3	3	3	3	3	3	3	3	4	4	4	4	4
18	1	2	6	5	2	2	1	5	2	5	5	5	5	4	4	5	6	6	7	6	5	5	6	6	6	5	6	5	5	5	5	5	3	2	2	3	4	4	3	4	4	3	3	3	2	3	2	3	3
20	1	1	5	4	4	3	2	4	6	4	4	4	4	4	2	2	2	2	2	2	2	2	2	2	4	4	2	2	2	2	2	2	6	2	2	2	3	3	3	3	3	3	3	3	3	3	3	3	3
22	3	1	5	5	2	2	2	4	5	5	3	5	2	2	2	2	3	7	2	6	2	3	3	2	2	6	3	5	5	5	4	4	2	3	2	3	4	3	3	3	3	3	2	4	3	3	4	3	4
22	3	1	8	5	5	5	5	5	4	7	6	5	6	5	6	6	6	6	6	5	7	6	5	6	6	6	6	6	6	6	6	6	6	5	4	4	4	4	4	4	4	4	5	1	2	2	1	2	2
20	1	1	12	3	3	3	3	3	3	4	4	5	4	4	4	4	3	5	3	5	3	4	4	4	5	5	4	4	4	4	3	2	2	3	3	4	3	3	4	4	2	4	3	4	4	4	4	4	3
20	1	1	8	5	4	3	3	5	2	7	7	7	4	4	5	5	5	5	6	6	6	4	3	4	5	6	6	1	1	1	1	1	1	3	3	3	2	3	4	3	3	3	3	3	4	4	4	4	4
19	1	1	7	3	5	4	4	4	6	6	6	6	6	5	5	6	5	4	6	3	6	4	3	5	6	5	6	6	5	6	6	6	1	3	4	4	3	3	4	4	3	3	4	4	4	4	4	4	4
21	3	1	9	3	4	3	3	4	3	4	3	3	5	5	5	3	5	5	5	5	5	3	3	3	3	5	5	1	1	1	1	1	1	3	3	3	3	3	3	3	2	4	3	3	3	3	3	3	3
18	1	1	9	1	4	4	2	2	6	4	4	4	2	2	5	2	5	5	5	2	2	2	2	2	2	6	6	4	4	4	4	1	2	3	2	3	5	5	3	5	4	2	3	4	4	3	4	4	4
20	1	1	13	3	4	3	3	3	4	5	4	5	2	2	4	2	2	2	2	2	2	1	1	1	2	5	2	2	2	3	3	3	2	2	3	2	3	3	3	4	3	2	3	4	4	4	4	3	3
21	1	2	9	5	4	3	4	4	4	5	5	6	5	5	5	4	5	5	5	5	5	4	5	5	4	4	5	4	4	4	4	5	3	3	3	3	3	3	3	3	2	3	3	2	4	3	3	3	3
19	1	1	13	3	4	4	5	3	4	5	5	5	3	5	5	3	4	5	4	5	4	2	5	4	5	5	5	4	4	4	4	4	4	3	3	3	3	3	3	3	3	3	3	3	3	3	3	3	3
20	2	1	10	4	3	2	2	3	6	6	6	6	5	4	4	3	5	4	4	3	5	3	4	4	4	4	4	6	6	6	2	6	2	3	3	3	3	3	3	3	3	3	3	4	4	4	4	3	3
19	1	1	12	3	5	5	3	4	6	6	7	7	5	5	5	1	6	6	5	1	5	1	4	1	1	7	4	1	1	1	1	1	1	3	3	3	3	3	3	3	3	3	3	3	3	3	2	2	2
20	1	1	6	3	4	4	4	4	6	2	2	6	5	5	2	2	4	4	2	3	3	2	5	1	4	2	4	2	2	2	2	1	2	2	2	3	4	4	3	4	4	3	2	3	4	4	4	4	4
20	1	1	8	3	4	4	4	4	5	3	4	6	4	4	4	3	3	3	3	3	3	4	4	3	4	4	4	3	3	4	1	2	2	3	4	3	4	3	2	4	2	3	3	3	4	4	4	3	2
20	1	1	12	4	5	3	2	2	6	1	3	7	3	2	5	1	2	4	2	3	2	2	2	2	2	2	4	1	1	1	1	1	1	3	2	2	5	5	3	5	4	3	1	2	3	3	4	4	3
19	1	1	8	4	5	3	4	4	4	6	6	6	3	5	3	3	3	3	3	5	3	3	5	3	5	6	6	3	4	3	3	3	2	3	3	3	3	3	3	3	2	3	3	4	4	4	4	3	3
19	1	1	9	4	4	4	3	3	6	4	4	4	5	5	5	5	5	3	5	5	4	4	5	4	4	6	6	5	5	5	4	4	4	3	3	3	3	3	3	3	3	3	3	3	3	3	3	3	3
22	3	1	6	5	2	2	3	4	3	2	2	5	2	2	3	2	3	2	2	2	2	2	1	2	4	3	3	5	5	5	4	3	2	2	2	3	3	3	3	3	3	4	4	3	3	3	3	3	3
20	1	1	9	4	4	4	4	4	5	6	6	6	2	2	2	2	2	4	2	2	2	2	2	2	2	6	3	2	2	2	2	2	6	3	3	3	4	3	3	3	3	3	3	3	4	4	4	4	4
18	1	1	9	3	5	4	4	4	3	7	6	7	4	4	5	5	4	5	3	5	3	2	4	5	2	5	4	1	4	1	1	1	1	3	3	3	3	3	3	2	3	3	4	3	4	4	3	2	3
18	3	1	15	5	5	5	5	5	7	7	7	7	4	4	5	5	4	5	3	6	4	3	3	3	3	5	2	3	3	3	1	1	1	5	5	4	3	3	5	3	3	2	5	3	3	4	2	1	1
20	1	1	9	3	4	3	3	4	3	3	4	5	2	2	5	2	4	2	2	2	2	1	3	3	3	3	3	4	4	4	2	3	3	3	3	2	3	3	3	3	3	3	3	3	3	3	3	3	3
21	3	1	6	3	3	3	3	3	4	4	4	4	4	4	4	4	4	4	4	4	4	4	4	4	4	4	4	4	4	4	4	4	4	3	3	3	3	3	3	3	3	3	3	3	3	3	3	3	3
25	3	2	7	5	2	2	3	2	6	6	6	6	5	5	5	4	4	5	5	5	5	4	5	4	4	5	6	4	5	4	4	5	4	3	3	3	3	4	4	4	4	3	3	2	3	3	3	3	3
21	3	1	6	3	4	4	3	3	3	5	5	5	5	5	5	5	5	5	5	5	5	5	5	5	5	5	5	2	2	2	2	2	6	3	3	3	3	3	3	3	3	3	3	3	3	3	3	3	3
21	3	1	9	5	1	2	5	5	4	5	5	5	5	5	3	1	4	2	3	2	2	2	2	1	2	4	3	6	6	6	2	1	1	3	3	4	4	4	3	4	4	3	3	4	4	4	4	4	3
20	1	1	9	4	5	4	5	3	4	6	6	6	2	3	3	3	3	3	3	3	3	3	3	3	3	3	3	4	4	4	4	4	4	4	4	4	4	4	4	4	4	4	4	3	3	3	3	3	3
21	2	1	7	3	5	2	3	3	4	4	4	4	5	5	5	3	5	4	4	3	3	2	3	2	4	4	5	2	3	3	1	2	2	3	3	3	3	3	3	3	3	3	3	3	2	3	3	3	3
19	1	1	12	3	4	3	3	3	6	6	6	6	3	3	2	2	3	1	1	1	1	1	1	1	1	2	2	2	2	3	3	3	2	3	3	3	4	4	3	4	3	3	2	3	4	4	4	3	4
20	1	1	11	2	5	5	3	2	6	1	1	6	5	6	5	2	4	5	5	2	5	3	4	6	6	5	5	1	1	1	1	1	1	2	2	3	4	4	2	4	2	2	3	4	4	4	4	4	4
21	3	1	6	5	1	1	5	5	4	7	7	7	1	1	1	1	1	1	1	1	1	1	1	1	1	1	1	2	2	2	2	2	2	3	1	3	4	5	3	3	4	4	4	3	4	4	4	3	3
21	2	1	7	5	1	1	4	5	2	7	7	7	1	1	1	1	1	1	1	1	1	1	1	1	1	7	5	6	6	6	4	4	1	5	5	3	3	1	5	2	1	5	3	3	4	4	4	3	3
18	1	1	6	5	3	3	5	5	3	4	5	5	1	1	4	3	1	4	4	4	1	4	3	3	3	3	5	2	4	4	1	1	2	3	2	3	4	4	3	4	3	4	3	3	3	3	3	3	3
21	2	1	7	3	4	5	2	2	4	6	6	6	4	4	4	4	4	4	4	4	4	4	4	4	4	4	4	1	1	1	1	1	7	3	3	3	3	3	3	3	3	3	3	3	2	3	3	2	2
21	2	1	10	5	2	2	5	3	6	5	2	6	1	1	2	2	2	2	2	2	2	1	2	2	2	3	2	2	2	2	2	2	2	2	3	2	4	4	3	4	3	2	3	3	3	3	3	4	3
20	2	2	6	1	5	5	3	2	5	5	5	5	4	2	5	2	6	1	2	2	2	2	2	2	2	2	2	2	2	2	2	2	6	2	2	2	2	2	2	2	2	2	2	3	3	4	3	4	3
20	2	1	9	3	2	2	4	4	4	5	5	6	5	4	3	2	4	2	4	3	5	4	4	2	4	4	5	3	3	3	4	4	2	4	3	3	4	3	4	4	2	4	4	4	4	4	4	4	4
19	1	1	7	3	3	3	3	3	4	4	4	4	2	1	2	2	3	4	2	3	2	1	2	2	2	4	4	4	4	4	4	3	2	2	2	2	3	3	3	4	3	2	3	4	4	4	4	4	4
21	3	1	6	4	3	3	3	3	4	6	6	6	3	3	3	2	4	3	3	3	3	2	2	2	2	2	2	4	2	2	2	2	3	3	3	4	3	3	4	3	3	3	3	2	2	2	2	2	2
20	2	2	13	5	5	5	5	5	7	7	7	7	1	1	1	1	1	1	1	1	1	1	1	1	1	1	1	7	4	7	7	1	2	3	3	3	3	3	3	3	3	3	3	4	4	4	4	4	4
21	2	2	8	4	4	3	1	2	6	6	5	4	2	2	3	2	5	2	2	2	2	2	2	2	4	3	3	7	7	7	1	2	2	2	2	3	2	3	3	4	4	3	3	4	4	4	4	4	4
19	1	2	6	5	3	4	5	5	5	4	4	4	5	5	5	2	2	5	1	5	2	4	4	4	4	5	4	5	5	5	5	3	3	3	3	3	3	3	3	3	3	3	3	3	4	3	4	3	3
20	3	1	8	5	1	1	1	5	1	6	4	4	1	2	6	1	3	1	4	1	5	1	3	1	7	2	1	1	1	1	1	1	2	2	4	4	4	3	4	5	2	5	3	2	1	2	3	3	4
21	3	2	6	5	3	3	3	5	3	3	3	7	3	3	2	2	2	2	2	2	2	2	2	2	2	2	2	3	4	1	1	1	3	2	2	2	3	4	2	4	3	2	2	4	4	4	4	4	3
22	3	1	4	5	2	2	5	5	2	6	7	7	3	3	2	2	2	2	2	2	2	2	2	2	3	2	6	2	2	2	1	1	1	2	3	3	4	3	3	3	3	3	3	4	4	4	4	4	3
20	1	1	7	3	4	3	2	5	1	3	3	3	4	4	4	4	4	4	4	4	4	4	4	4	4	4	4	3	3	3	3	3	5	3	3	3	3	3	3	3	3	3	3	2	2	2	2	2	2
19	1	1	9	1	5	5	5	1	7	1	1	5	3	3	3	3	3	4	3	3	3	3	3	3	3	3	4	1	1	1	1	1	1	2	2	2	2	4	2	4	4	4	2	4	4	4	4	4	4
18	1	2	10	4	4	4	3	3	5	3	3	5	2	1	2	2	5	2	2	2	2	2	2	2	2	2	2	6	6	6	5	3	2	2	3	3	4	4	3	4	3	3	2	4	4	4	4	4	4
21	3	2	9	1	2	2	4	5	2	6	4	4	3	2	2	2	5	5	1	2	2	2	2	2	2	2	2	4	5	5	4	5	2	3	3	3	4	2	4	3	2	3	4	2	4	4	4	3	3
19	1	1	10	3	3	2	2	2	5	6	4	5	4	4	3	2	5	3	4	3	3	3	3	3	3	5	4	1	1	1	1	1	1	3	4	3	3	3	3	4	4	2	4	3	3	4	4	3	3
19	2	1	9	3	5	5	4	1	7	7	7	7	2	4	3	5	5	5	3	5	3	1	1	1	1	4	1	3	3	3	3	3	1	2	3	3	4	5	2	5	4	2	1	3	4	4	4	4	4
20	3	1	4	3	4	4	3	5	4	4	4	4	5	5	5	3	6	4	6	4	6	4	6	4	6	4	4	4	4	4	4	4	4	4	4	4	4	4	4	4	4	4	4	4	4	4	4	4	4
18	1	1	10	3	4	3	2	2	4	5	4	5	2	2	2	3	2	4	3	3	2	2	2	2	4	4	4	2	2	2	2	2	1	1	1	1	3	3	3	3	3	3	3	4	4	4	4	4	4
21	2	1	9	2	5	5	5	1	7	2	2	3	2	2	2	2	2	5	2	4	2	2	2	2	2	2	3	5	5	5	5	3	6	3	2	3	4	4	3	4	3	4	4	4	4	4	4	4	4
22	3	2	8	1	5	5	5	3	5	4	4	4	4	4	4	4	4	4	4	3	3	2	4	4	5	4	4	4	4	5	3	5	3	3	3	3	3	3	3	3	3	3	3	4	4	4	4	4	4
21	3	2	2	5	1	1	2	5	2	6	6	6	2	2	2	3	3	3	2	2	3	2	2	2	3	5	2	4	4	4	4	4	4	3	3	3	4	3	3	3	3	3	3	3	3	3	2	3	3
22	3	2	6	5	5	3	5	5	4	7	7	7	5	2	2	1	5	1	5	1	1	1	1	1	6	1	2	1	1	1	1	1	1	3	3	3	4	4	4	4	4	4	4	2	2	2	2	2	2
22	3	1	10	3	4	3	4	2	5	7	7	7	6	5	5	3	3	6	3	5	3	4	7	4	6	6	6	1	2	2	1	1	1	1	1	1	1	1	1	1	1	1	1	4	4	4	4	4	2
19	1	1	9	3	3	3	3	5	3	5	5	5	5	5	5	3	5	5	5	5	4	5	5	5	5	5	3	3	3	3	3	3	2	2	3	4	3	3	3	3	3	3	3	3	4	4	4	4	3
21	3	1	10	4	4	3	4	5	6	4	4	6	3	2	2	2	2	3	2	6	2	2	2	2	3	3	3	1	1	1	1	1	7	2	3	3	4	4	3	4	4	3	2	4	4	4	4	4	4
20	2	1	10	1	5	3	3	3	4	5	5	7	3	3	3	3	6	4	3	4	3	2	3	2	5	5	4	2	2	2	1	1	1	3	3	4	3	3	3	3	2	2	3	3	3	3	4	3	3
21	3	1	10	4	4	3	3	3	5	5	5	7	7	6	3	1	5	6	3	6	5	2	6	5	5	5	4	5	6	6	6	2	1	2	3	4	3	4	2	4	3	5	2	3	4	4	4	3	3
20	3	1	10	5	4	4	4	5	5	5	5	5	2	2	2	1	1	3	2	3	1	1	1	2	2	2	5	1	1	1	1	1	1	3	3	3	4	4	3	4	3	3	3	4	4	4	4	3	4
20	3	1	6	3	4	3	3	4	3	6	5	6	5	4	3	3	5	4	3	3	3	3	4	3	3	5	4	4	5	4	3	4	4	4	4	4	3	3	3	3	2	3	3	3	4	4	4	3	3
19	1	1	17	3	4	3	2	5	2	7	7	7	2	6	7	1	5	4	4	4	6	5	7	1	3	4	4	5	5	3	1	7	1	4	4	4	3	3	5	3	3	4	5	3	4	4	4	3	2
19	1	1	13	5	5	4	4	3	4	5	3	6	3	3	4	4	3	3	2	3	2	3	2	2	2	5	3	3	4	5	3	3	2	2	2	2	3	3	2	3	2	3	2	3	4	4	4	3	3
21	3	2	8	4	4	4	3	3	4	5	4	4	5	5	3	3	4	5	4	4	3	4	5	4	5	5	4	4	4	3	3	2	3	3	3	3	3	3	3	3	2	3	3	3	3	4	4	4	4
18	1	1	11	5	3	3	5	5	4	6	6	6	5	6	4	4	4	6	4	4	4	4	4	4	4	4	4	4	4	4	4	6	2	3	3	3	3	3	3	3	3	3	3	4	3	4	3	2	1
22	2	2	5	3	4	3	4	2	6	4	2	4	2	4	3	3	5	2	1	4	4	2	2	4	4	6	6	4	4	4	6	6	2	1	3	2	4	3	2	4	4	2	1	3	4	4	4	4	3
20	3	1	6	2	5	5	4	4	5	5	4	4	2	2	5	4	5	5	3	5	3	2	3	3	5	5	3	1	1	1	7	7	1	3	3	3	3	3	3	3	2	3	3	3	3	3	3	3	4
21	3	1	6	3	3	3	3	3	4	5	5	5	7	3	2	1	7	3	7	1	7	3	7	1	4	1	1	2	2	2	2	2	6	3	3	3	3	3	3	3	3	3	3	3	4	3	2	2	3
18	1	1	9	3	3	3	3	3	4	2	2	2	4	5	5	4	4	4	5	4	5	4	4	4	4	4	4	2	2	2	2	4	6	3	3	3	3	3	3	3	3	3	3	3	4	4	4	4	3
21	3	1	3	3	3	4	4	3	5	5	4	6	5	5	3	3	3	3	5	3	4	2	4	3	3	5	5	6	2	2	3	3	3	3	3	3	3	3	3	3	4	5	3	4	4	4	4	3	3
22	3	2	6	5	1	1	3	4	5	7	7	7	1	1	1	1	1	3	1	1	1	1	1	1	1	1	1	4	4	4	3	3	3	3	3	3	4	5	3	4	4	4	4	4	4	4	4	2	2
18	1	1	9	3	3	3	3	3	5	5	5	5	4	5	4	2	5	6	4	3	2	4	4	3	3	3	3	6	6	6	4	4	4	3	3	3	3	3	3	4	3	3	3	1	1	4	4	4	2
20	2	1	8	5	5	5	5	5	3	7	7	7	7	7	4	4	4	4	3	4	3	5	3	4	4	6	6	1	1	1	1	1	1	3	3	3	3	3	3	3	3	3	3	4	4	4	4	4	4
18	1	2	10	3	3	3	2	4	3	5	5	5	5	2	5	2	3	2	3	2	3	2	4	2	3	5	4	2	3	2	4	4	2	3	3	3	3	3	3	3	3	3	3	4	4	4	4	3	4
21	3	1	7	5	2	2	5	5	3	6	6	6	1	1	1	7	1	1	1	1	1	1	1	1	1	2	1	3	3	3	3	3	4	4	3	3	3	4	3	3	3	3	3	4	4	4	4	4	4
22	4	2	1	4	5	5	5	5	4	6	6	6	5	5	4	3	4	5	4	4	3	5	5	5	3	4	4	3	3	3	4	4	4	2	2	2	5	5	5	4	5	5	3	4	4	4	4	3	3
19	1	1	11	5	3	2	3	2	7	2	2	6	2	2	2	2	2	2	2	2	2	2	2	2	2	2	2	2	2	2	2	2	2	3	2	3	3	4	3	3	3	3	3	4	4	4	4	4	4
22	3	2	6	1	5	5	4	1	7	1	1	1	1	1	5	5	4	4	4	5	2	1	1	1	2	5	5	4	4	4	1	1	1	3	4	5	3	4	3	3	1	3	2	1	1	1	1	1	1
21	2	1	5	3	4	3	3	2	4	4	4	6	5	2	2	2	3	3	2	2	1	3	2	1	4	5	3	4	4	4	2	2	2	3	3	3	3	3	3	3	3	4	3	3	4	4	4	4	3
19	1	1	9	5	4	4	5	3	5	3	3	3	1	1	1	1	2	2	1	4	1	1	1	2	1	5	1	1	1	1	1	1	1	2	2	2	4	4	2	4	3	2	2	4	4	4	4	4	4
23	3	2	10	4	5	5	3	5	4	7	7	7	3	4	5	4	3	4	5	7	6	5	4	4	5	5	6	1	1	1	1	1	1	4	3	4	3	4	4	3	4	4	4	3	2	3	2	2	2
22	3	2	2	5	3	3	4	5	5	7	7	7	4	4	5	2	4	3	5	3	5	2	2	2	5	4	4	2	2	3	2	2	1	3	4	2	4	5	2	5	4	4	4	3	2	2	3	2	3
20	3	2	4	3	4	4	4	2	4	4	4	5	6	4	4	2	6	4	6	3	4	4	4	4	5	4	5	4	4	4	5	3	3	3	3	3	3	3	3	2	2	3	3	2	2	2	2	2	2
23	3	2	2	5	3	3	3	5	5	5	5	5	3	3	3	3	3	3	3	3	3	3	3	3	3	3	3	5	5	5	5	5	3	3	3	3	3	3	3	3	3	3	3	2	2	2	2	2	2
22	3	1	5	1	5	4	5	5	3	4	4	5	2	2	2	2	2	2	2	2	2	2	2	2	2	2	2	2	2	2	2	2	6	3	3	3	3	3	3	4	3	4	4	3	3	3	4	3	2
20	1	2	10	3	5	3	4	3	7	3	3	7	1	1	1	1	1	1	1	1	1	1	1	1	1	1	1	1	1	1	3	1	1	3	3	3	3	3	3	3	3	3	3	3	3	3	3	3	3
18	1	1	12	5	3	2	2	4	4	7	7	7	3	2	3	1	4	5	3	4	2	1	2	2	6	3	4	4	4	4	4	7	1	3	3	3	3	3	3	3	3	3	3	3	4	3	4	3	3
20	1	2	8	3	4	5	5	5	4	4	4	4	5	5	5	5	5	5	5	5	5	5	5	5	5	5	5	4	4	4	4	4	4	3	3	3	3	3	3	3	3	3	3	2	2	2	2	2	2
22	3	2	11	5	1	1	1	5	1	7	7	5	4	5	5	4	4	5	4	5	4	4	5	4	5	6	5	6	6	6	6	6	3	3	4	4	2	2	4	2	3	3	3	2	1	1	2	3	1
18	1	2	11	3	2	2	4	5	3	3	3	3	4	4	4	4	4	4	4	4	4	4	4	4	4	4	4	3	3	3	3	3	5	2	2	2	2	2	2	2	2	2	2	2	3	3	2	2	3
22	3	1	10	4	4	4	4	4	5	6	6	6	2	2	2	1	4	3	2	2	1	2	2	2	4	6	6	1	1	1	1	1	1	3	3	4	2	3	3	3	2	4	4	3	4	4	4	4	3
24	3	1	6	4	5	4	4	4	4	5	4	5	2	2	4	4	4	3	3	3	3	3	3	3	3	6	3	2	2	2	2	2	2	3	3	3	3	4	3	3	3	4	4	3	4	4	4	4	4
19	1	1	8	4	2	3	3	2	5	5	4	4	2	5	3	2	4	2	2	2	2	2	2	2	2	5	2	6	6	6	5	3	2	3	3	3	3	3	3	3	3	3	3	3	3	3	4	3	4
19	1	1	9	5	2	2	3	4	5	7	4	7	6	6	4	4	2	6	2	6	2	2	2	2	2	2	2	6	6	6	1	1	1	3	3	3	4	3	3	3	3	3	3	4	4	4	4	4	4
19	1	2	10	5	5	5	4	3	4	4	4	4	4	2	3	3	3	4	2	4	3	4	3	3	4	5	4	4	4	4	4	4	4	3	3	3	3	3	3	3	3	3	3	4	4	4	4	4	4
20	1	1	7	4	5	4	4	5	2	6	5	5	2	4	3	2	3	4	3	3	4	3	3	3	3	4	4	6	5	5	2	3	2	3	4	3	3	4	3	3	3	3	3	3	3	3	4	3	2
22	3	2	8	3	2	3	3	3	6	6	6	6	1	1	1	1	1	2	1	1	1	1	1	1	1	1	3	2	2	2	4	1	2	2	3	3	4	3	3	3	3	2	3	3	3	3	3	3	3
20	1	2	7	1	5	5	5	5	6	4	4	4	3	3	3	3	5	3	3	3	2	2	5	3	2	5	5	4	4	4	4	4	4	3	3	2	4	4	2	4	3	2	2	2	3	2	3	2	3
19	1	1	9	3	4	3	3	1	5	5	5	6	2	2	2	2	2	2	2	2	2	2	2	2	2	2	2	5	5	6	6	2	2	3	3	4	4	3	3	4	3	3	4	3	4	3	4	4	4
21	2	2	10	3	5	5	3	5	7	6	4	6	6	2	4	2	7	6	2	6	2	4	2	2	2	6	4	2	2	2	4	2	1	3	3	3	4	4	3	4	3	3	4	4	4	4	4	4	4
20	1	1	10	2	4	3	2	5	3	4	4	4	4	4	3	3	4	3	3	2	2	2	6	3	6	5	3	4	4	4	4	4	4	3	3	3	3	3	3	3	3	3	3	3	3	3	3	3	3
22	3	2	7	4	3	2	5	5	3	7	7	7	3	2	2	2	4	2	2	2	3	2	3	2	2	2	2	3	3	3	3	3	2	3	3	3	4	4	3	3	3	3	3	3	4	4	4	4	4
21	3	1	6	4	4	4	3	4	6	5	5	5	3	3	3	3	3	3	3	3	3	3	3	3	3	3	3	5	5	5	5	5	3	3	3	3	3	3	3	3	3	3	3	3	3	3	3	4	3
21	3	2	7	3	3	2	4	4	4	5	5	5	5	4	4	4	4	4	4	4	4	4	5	3	5	3	5	3	3	3	3	3	5	3	3	4	3	3	3	2	3	4	4	2	3	3	3	2	2
21	3	2	8	3	3	2	3	3	5	5	4	5	3	3	3	1	2	4	1	6	3	2	3	2	4	4	3	4	5	5	2	3	4	2	2	3	4	3	4	5	3	2	4	3	4	4	4	4	4
19	1	1	10	5	5	5	2	4	3	7	5	7	6	6	2	7	4	6	2	7	2	4	4	2	6	6	5	2	6	4	2	2	2	4	4	5	3	3	4	3	2	4	4	3	4	4	3	2	2
19	1	1	10	3	4	4	4	3	7	5	5	5	6	3	3	2	5	4	5	3	3	2	3	4	4	4	4	2	4	2	1	1	2	3	3	3	3	3	3	3	3	3	3	3	4	4	4	2	3
20	3	1	5	2	4	4	2	2	7	6	6	6	1	1	1	1	1	1	1	3	1	1	1	1	2	1	2	3	2	2	2	2	1	5	5	5	4	4	4	4	4	4	4	1	1	1	1	1	1
21	3	1	12	5	3	3	5	3	4	7	7	6	5	5	5	5	5	5	5	5	5	5	5	5	5	5	5	2	4	2	1	1	1	3	3	3	3	3	3	3	3	3	3	2	3	3	4	4	2
19	1	1	11	3	5	3	3	3	4	7	7	7	1	1	1	1	1	1	1	1	1	1	1	1	1	1	1	1	1	1	1	1	7	1	1	1	1	1	1	1	1	1	1	4	4	4	4	4	4
21	3	2	8	3	3	3	3	3	4	4	4	4	4	4	4	4	4	4	4	4	4	4	4	4	4	4	4	4	4	4	4	4	4	3	3	3	3	3	3	3	3	3	3	4	4	4	4	3	4
18	1	2	7	5	4	3	5	5	4	5	5	6	2	2	2	2	2	3	2	4	1	1	1	2	2	3	5	3	2	2	1	1	2	3	3	3	4	4	4	4	2	2	3	4	4	3	3	4	3
20	1	1	8	3	3	4	4	4	5	6	6	6	3	3	5	3	5	5	5	3	5	2	5	3	3	3	5	2	2	2	2	2	6	2	4	2	4	4	3	3	3	3	3	3	3	3	3	4	3
20	2	2	6	3	5	5	2	3	6	5	5	6	2	2	3	2	5	2	3	2	3	2	2	4	3	3	3	1	1	1	2	1	1	1	3	2	4	3	3	4	2	3	2	4	4	4	4	4	4
20	2	2	13	2	5	5	3	2	6	4	4	4	4	4	1	1	1	1	1	1	1	1	1	1	1	6	6	4	4	5	5	4	4	2	3	3	3	3	3	3	3	3	3	3	2	3	4	2	3
20	2	1	5	5	3	2	3	2	6	4	2	5	5	4	2	2	2	2	2	2	2	2	5	2	3	6	5	4	4	4	2	2	1	3	3	4	5	4	3	4	4	3	2	2	3	2	3	4	3
21	3	1	8	5	3	3	4	5	4	7	7	7	6	6	2	1	7	7	1	7	2	1	4	1	7	4	6	6	6	6	2	2	1	4	4	4	2	3	3	3	3	4	4	3	3	3	3	4	2
19	1	2	10	3	3	3	3	3	5	5	5	5	2	3	4	4	4	4	4	4	4	4	4	4	4	4	4	6	4	4	4	4	4	3	3	3	4	3	4	4	3	4	2	3	3	3	3	3	3
19	1	1	9	1	5	5	3	3	5	2	2	2	2	2	2	2	2	2	2	2	2	2	2	2	2	2	2	2	2	2	2	2	2	3	3	3	3	3	3	3	3	3	3	4	4	4	4	4	4
22	3	1	10	2	5	5	4	2	6	4	4	7	2	1	2	2	4	5	2	4	2	2	2	2	4	2	3	1	1	1	4	1	1	2	2	3	3	3	2	4	3	2	2	3	4	4	4	4	4
19	1	2	10	5	3	3	4	4	3	3	3	3	3	5	3	3	3	3	3	3	3	3	3	3	5	5	3	4	3	3	3	3	3	2	3	3	4	4	3	4	4	3	3	3	3	3	3	3	3
20	3	2	8	5	1	2	5	5	1	7	7	7	2	2	2	2	2	2	2	2	2	2	2	2	2	2	2	7	7	7	7	7	1	1	1	1	1	1	1	5	5	1	1	4	4	4	4	4	4
19	1	2	11	5	3	1	5	5	3	7	7	7	2	4	3	1	5	4	3	3	3	2	2	2	4	4	3	3	6	3	3	1	2	2	2	2	4	4	3	3	3	2	3	4	4	4	4	3	3
19	1	1	11	3	4	4	4	4	6	5	5	5	1	1	2	2	6	2	2	2	2	2	2	2	2	2	2	6	5	6	2	2	2	3	3	3	4	4	3	4	3	3	4	4	4	4	4	4	4
18	1	2	10	5	4	3	5	5	1	6	6	6	1	1	5	5	3	5	3	5	4	3	3	3	3	5	4	4	1	1	1	1	2	4	4	4	4	4	4	4	4	4	4	3	4	3	4	3	4
19	1	2	11	5	4	3	3	5	3	7	7	7	4	4	2	2	4	4	2	2	2	4	4	4	4	4	4	6	6	6	4	6	1	4	4	4	2	2	2	2	1	4	4	1	2	2	3	3	2
19	1	1	12	1	2	2	4	4	6	4	4	4	4	3	2	2	3	4	3	2	2	3	2	3	4	4	4	3	5	5	1	3	1	3	3	3	3	3	3	3	3	3	3	3	3	3	3	3	3
22	3	1	6	5	5	5	5	5	1	7	7	5	2	1	1	1	1	5	1	1	1	1	1	1	1	1	4	2	2	5	1	1	1	3	2	2	4	3	3	3	2	3	3	4	4	4	4	2	4
21	2	2	7	5	3	3	5	5	3	6	2	6	2	2	2	2	2	5	2	3	2	6	3	2	2	5	2	2	2	6	2	6	6	3	2	2	5	5	2	4	4	3	3	4	4	4	4	4	4
18	1	1	10	5	3	3	3	3	4	5	5	5	5	3	5	4	3	5	3	3	3	3	2	1	5	4	4	4	4	3	2	2	3	4	4	3	3	3	4	3	3	4	4	2	4	3	3	3	3
20	1	2	5	1	5	4	5	1	5	6	1	6	2	2	2	2	6	3	2	2	2	2	2	2	4	5	2	2	2	2	2	2	2	3	3	3	3	3	3	3	3	3	3	3	4	4	4	3	4
20	3	2	6	5	3	2	5	5	5	5	5	5	1	1	3	2	5	5	3	5	2	2	2	2	2	5	5	2	2	2	1	1	2	2	2	2	4	4	3	4	4	2	2	3	4	4	4	4	4
19	1	1	11	4	4	4	4	4	6	5	5	5	4	3	4	4	4	4	3	5	3	3	3	3	3	5	5	5	5	5	5	5	3	4	4	4	3	3	3	3	2	4	3	3	3	3	3	2	2
28	2	1	5	4	5	4	4	4	5	7	7	7	6	2	6	2	2	6	2	6	2	2	6	4	6	6	6	3	3	3	3	3	2	3	2	3	5	4	3	2	2	1	3	3	3	3	4	4	3
20	1	1	9	4	4	3	2	2	6	3	5	4	4	5	3	3	5	4	4	3	3	1	3	2	2	4	3	2	6	4	5	4	4	3	3	3	3	3	4	4	3	3	3	2	3	2	2	3	4
21	2	1	6	3	5	4	3	4	6	7	7	7	5	5	2	1	4	5	3	4	3	3	5	5	4	4	5	1	1	1	1	1	1	3	3	3	4	4	3	3	3	3	3	3	4	4	4	2	3
19	1	1	10	4	4	3	3	3	5	4	4	4	4	4	4	4	4	4	4	4	4	4	4	4	4	4	4	6	6	6	6	4	2	3	3	3	3	3	3	3	3	3	3	4	4	4	4	4	4
19	1	1	11	3	4	2	3	3	6	5	2	5	2	2	4	3	2	5	3	2	2	2	2	4	3	5	2	2	3	3	5	2	2	2	2	4	3	4	3	4	3	2	4	4	4	4	4	4	3
20	1	1	8	3	5	5	4	4	4	3	3	5	1	5	2	1	2	5	2	4	1	1	1	1	1	5	1	4	4	4	2	2	6	2	2	3	3	3	3	3	3	3	3	3	4	4	4	4	4
21	3	1	8	3	3	3	3	3	5	6	6	6	2	2	2	2	2	2	2	2	2	2	2	2	2	2	2	2	2	2	2	2	1	3	3	3	4	3	3	4	3	3	3	4	3	3	4	4	4
19	2	2	6	1	5	3	2	5	3	4	3	3	3	3	3	3	3	3	3	3	3	3	3	3	3	3	5	4	3	4	3	4	5	2	2	2	2	2	2	2	2	2	2	2	2	2	2	2	2
23	3	1	8	3	3	3	2	3	5	3	3	5	3	2	3	2	6	5	5	5	2	2	2	2	5	5	5	2	2	2	2	2	2	3	3	3	4	3	3	4	4	3	3	3	4	4	4	3	3
19	1	1	11	3	3	3	2	2	4	4	4	4	2	2	2	2	3	2	4	4	4	2	4	2	2	4	4	2	4	4	2	4	4	3	3	3	2	4	2	4	4	2	2	3	3	3	3	3	3
20	1	1	8	3	1	2	1	2	4	2	2	6	3	3	3	3	3	3	3	3	3	3	3	3	3	3	3	2	2	2	2	2	1	2	2	2	2	2	2	3	2	3	2	3	3	4	3	4	4
20	2	2	5	3	4	3	4	3	4	6	6	6	2	4	3	2	4	2	4	2	2	2	2	3	3	5	5	4	4	4	2	2	3	2	2	3	3	3	3	3	3	3	3	4	3	3	4	4	3
21	3	1	7	5	4	3	4	5	3	6	6	6	3	2	1	1	5	2	2	2	2	2	2	1	2	2	3	1	1	1	1	2	1	3	3	4	4	3	3	3	2	4	4	3	3	3	4	3	2
18	1	1	9	4	3	2	3	4	3	5	2	5	4	2	2	2	6	4	4	2	2	2	2	2	2	2	4	3	3	3	4	2	2	2	2	3	4	4	3	4	3	3	3	4	4	4	4	4	4
19	1	1	9	3	4	3	3	3	3	6	6	6	3	3	5	3	3	3	2	2	2	4	3	4	4	5	3	3	4	4	3	3	3	3	3	3	3	3	3	3	4	3	3	3	3	3	4	4	3
18	1	1	9	3	4	3	4	5	2	3	3	3	2	2	2	2	2	2	2	2	2	2	2	2	2	2	2	2	2	2	2	2	6	3	3	3	3	3	3	3	3	3	3	3	3	3	3	3	3
18	1	1	10	3	2	2	4	3	4	6	6	6	4	3	3	2	3	6	4	5	2	3	5	2	4	2	3	3	4	3	3	1	2	3	3	3	3	3	3	3	3	3	3	4	4	4	4	3	3
21	1	2	14	3	5	5	3	1	5	5	5	5	3	4	2	4	3	5	4	3	2	3	4	2	3	5	4	3	3	3	3	3	5	3	3	3	3	3	3	3	3	3	3	4	4	4	4	3	2
19	1	1	13	2	4	3	3	4	4	4	4	4	4	4	4	4	4	4	2	4	4	3	5	4	4	4	4	4	4	4	4	4	4	3	3	3	3	3	3	3	3	3	3	2	2	2	2	2	2
18	1	1	7	5	5	5	4	5	3	7	7	7	2	3	2	2	3	4	2	2	2	3	5	2	4	5	5	1	1	1	7	7	1	3	3	3	3	3	3	3	3	3	3	4	4	3	4	3	3
20	3	1	8	3	5	4	4	4	3	6	5	6	6	6	6	1	1	6	6	2	2	1	1	2	1	6	6	4	6	6	1	6	3	2	4	3	4	3	4	3	3	4	2	3	2	4	4	3	3
20	2	2	6	4	2	2	3	3	4	4	5	3	4	4	4	4	4	4	4	4	4	4	4	4	4	4	4	4	3	4	3	5	4	3	3	3	3	3	3	3	3	3	3	2	3	2	3	2	3
20	1	2	11	3	4	3	5	5	6	6	5	6	5	3	3	3	3	3	4	4	3	3	4	2	4	5	5	2	3	2	2	2	2	3	4	4	4	4	3	3	3	3	2	3	4	4	3	3	3
18	1	1	12	3	5	5	4	5	3	6	6	6	4	3	3	3	3	4	3	5	3	3	3	3	4	5	5	1	2	1	1	1	2	4	3	3	4	4	4	4	3	3	3	3	3	3	3	3	3
21	3	2	3	4	2	4	1	4	4	5	5	5	2	2	2	2	2	6	2	6	4	2	6	2	6	5	5	2	2	2	2	2	3	3	2	2	4	4	4	4	3	1	1	4	4	4	4	4	4
21	3	1	6	2	4	5	3	3	5	4	3	4	3	3	5	3	3	4	3	4	4	3	3	4	4	5	4	4	5	5	2	2	6	3	3	3	4	2	3	3	2	4	4	3	4	3	4	3	3
20	1	1	13	4	5	3	3	2	6	2	2	2	4	3	2	2	2	2	2	2	2	2	4	2	4	4	6	5	5	5	2	2	2	3	3	3	3	3	3	3	3	3	3	3	4	3	4	3	3
20	2	1	9	3	5	4	3	3	6	6	2	2	2	2	2	2	2	2	2	2	2	2	2	2	4	6	6	1	1	1	2	2	2	3	3	3	3	3	3	2	2	3	3	4	4	4	4	4	4
19	1	2	8	5	4	3	3	4	1	5	5	4	3	4	5	5	4	5	3	3	3	4	5	5	5	5	4	4	6	4	3	4	4	3	3	4	2	3	3	3	2	2	3	4	4	4	3	4	3
21	2	2	8	5	1	2	5	5	2	7	7	7	5	5	4	2	4	3	4	3	3	3	2	2	6	5	6	1	1	1	1	1	1	2	3	3	3	3	2	4	2	4	3	4	4	4	4	3	3
19	1	2		5	2	2	2	5	7	7	7	7	1	1	1	1	3	7	1	1	1	1	1	1	1	1	1	1	1	2	3	2	1	3	2	3	4	4	2	4	3	3	2	4	4	4	4	3	4
20	1	1	11	3	2	2	2	2	6	5	2	5	3	3	3	2	2	2	2	2	2	2	2	2	2	2	3	3	3	3	4	6	2	2	2	2	4	4	2	4	4	2	2	4	4	4	4	3	4
19	1	1	11	5	1	2	4	5	6	6	6	6	4	2	2	2	2	3	2	4	2	2	2	2	2	4	2	5	5	5	6	2	4	3	3	3	3	4	4	5	3	3	3	3	2	2	2	2	2
18	1	1	10	2	4	3	3	2	3	4	4	6	2	2	1	1	2	5	2	4	2	2	4	2	2	2	5	6	6	6	6	4	2	3	3	3	3	4	3	4	2	3	3	3	4	4	4	4	3
20	3	1	5	4	2	2	5	4	3	6	6	6	5	5	4	2	6	3	3	2	5	3	5	3	5	6	2	4	5	4	3	5	3	3	3	3	4	3	2	3	3	4	3	2	4	4	3	3	3
19	1	1	10	3	4	4	4	4	4	3	3	3	4	4	4	4	4	4	4	4	4	4	4	4	4	4	4	3	3	3	3	3	5	3	3	3	3	3	3	3	3	3	3	2	2	2	2	2	2
20	3	2	6	5	4	4	5	5	3	6	6	5	5	3	2	2	3	2	2	2	2	2	2	2	3	5	5	2	3	1	2	1	2	2	3	3	3	3	3	3	2	2	3	4	4	4	4	4	3
21	2	1	7	1	5	5	3	2	3	5	4	5	4	4	5	5	5	5	5	5	5	5	5	4	5	7	7	4	4	4	5	3	3	1	1	1	1	1	1	1	1	1	1	3	3	3	3	3	3
22	3	2	2	5	2	2	5	4	6	7	7	6	5	5	5	5	5	2	2	5	2	5	2	2	2	2	5	7	7	7	7	2	3	1	1	2	4	4	2	3	4	1	3	4	4	4	2	2	2
18	1	1	8	1	5	5	3	3	6	4	4	4	7	7	7	1	4	4	7	4	7	5	5	4	4	4	4	4	4	4	4	4	4	4	4	4	3	3	4	4	4	4	4	3	3	3	3	3	3
20	1	1	9	4	2	2	2	3	5	5	5	6	1	1	1	5	1	1	1	1	1	1	1	1	2	7	2	4	4	4	4	5	2	2	2	2	2	3	3	2	2	2	2	3	3	3	3	3	3
21	2	1	8	2	5	5	5	3	4	4	4	4	3	3	3	3	3	3	3	3	3	3	3	3	3	3	3	4	4	4	4	4	4	3	3	3	3	3	3	3	3	3	3	2	2	2	2	2	2
18	1	1	11	3	3	3	2	1	6	1	1	5	6	6	3	2	3	1	5	1	4	4	4	4	5	5	6	1	1	1	1	1	2	2	3	3	3	3	3	4	3	3	2	4	4	4	4	4	4
21	3	2	6	5	2	2	2	3	3	7	7	7	1	1	1	1	1	1	1	1	1	1	1	1	1	1	1	5	5	6	5	7	3	3	3	3	3	3	3	3	3	3	3	1	4	3	4	4	4
19	1	2	10	5	3	2	4	4	7	4	4	4	2	2	2	2	2	5	2	4	2	2	2	2	2	2	5	5	5	5	5	1	3	3	3	3	3	3	3	3	3	3	3	3	3	3	3	3	3
21	3	2	11	5	1	5	5	1	5	5	5	5	5	2	1	1	1	1	1	1	1	1	1	1	2	6	2	6	6	6	3	3	2	3	4	4	4	4	4	4	3	2	3	3	4	4	4	3	4
20	1	1	8	3	2	2	3	2	4	5	5	5	5	5	5	4	7	5	4	4	4	4	4	4	5	5	4	5	5	5	5	5	3	3	3	3	3	3	3	3	3	3	3	2	2	3	2	3	3
21	3	1	7	3	4	3	4	4	4	5	5	6	2	2	3	2	2	4	2	3	2	1	4	2	3	5	2	1	1	1	4	2	1	3	3	5	3	4	2	3	2	3	3	3	4	3	4	2	3
18	1	1	11	5	5	5	5	5	4	2	3	3	3	3	4	3	4	4	3	3	3	3	2	2	4	3	3	4	4	4	3	3	2	4	3	4	4	4	3	4	3	3	3	3	4	4	4	3	4
23	3	2	6	5	5	5	4	3	6	6	2	5	4	2	4	1	3	5	2	5	2	2	2	2	6	6	5	2	4	3	2	2	2	2	3	3	3	3	3	4	4	3	2	3	4	4	4	2	3
20	3	1	6	2	4	4	3	2	6	1	1	6	1	1	1	1	1	1	1	1	1	1	1	1	1	1	1	1	1	1	1	1	1	1	1	1	4	4	1	4	4	1	1	4	4	4	4	4	4
20	2	2	6	3	3	3	3	3	3	4	4	4	4	5	5	3	5	3	5	3	5	3	5	5	3	5	3	4	2	4	5	5	5	2	2	2	3	3	3	2	3	3	2	3	3	3	2	2	3
19	2	1	10	3	5	5	3	3	5	6	4	5	4	2	5	4	5	6	5	5	5	4	6	3	4	5	5	5	4	4	2	2	1	4	3	4	3	3	3	4	3	4	4	2	2	2	2	2	3
21	2	1	6	2	5	5	3	4	4	7	7	7	5	6	4	2	3	3	3	4	1	3	6	2	4	4	5	3	3	3	2	2	1	2	2	2	2	4	3	3	3	3	2	4	4	4	4	4	4
20	1	1	9	4	4	3	5	5	4	5	5	5	2	2	3	2	3	2	2	2	2	2	2	2	2	2	2	4	4	4	4	3	3	3	3	3	3	3	3	3	3	3	3	3	4	4	4	4	4
20	2	2	7	3	3	3	3	3	4	3	3	3	5	5	5	5	5	5	5	5	5	5	5	5	5	5	5	3	3	3	3	3	5	4	4	4	4	4	4	4	4	4	4	2	3	3	3	3	3
18	1	1	8	3	3	2	1	3	6	3	3	5	1	2	5	2	2	2	2	2	2	2	2	2	2	2	2	6	6	6	6	6	2	2	3	3	3	4	4	4	4	3	3	4	4	4	4	4	4
20	3	1	8	2	5	4	3	3	3	6	6	6	4	5	4	3	3	5	4	5	3	4	3	4	3	5	4	3	3	3	4	7	4	3	4	3	4	3	3	3	3	3	3	4	4	4	4	3	4
18	1	1	11	5	2	4	5	5	3	5	5	7	5	5	5	1	5	6	5	4	6	2	5	5	6	7	5	1	2	2	2	1	1	3	3	3	4	4	3	4	4	3	4	4	4	4	4	4	2
19	1	1	10	3	3	2	2	3	4	6	5	5	4	4	4	3	4	3	3	3	3	3	3	3	3	3	3	4	5	5	4	4	2	2	2	3	3	3	3	3	2	3	3	3	4	4	4	3	3
19	1	1	8	3	3	2	2	2	5	4	4	4	4	4	4	4	4	4	4	4	4	4	4	4	4	4	5	6	6	6	6	6	2	3	2	2	3	3	3	2	3	2	2	4	4	4	4	3	4
21	3	1	4	5	3	3	5	5	4	5	6	6	4	3	5	2	3	2	2	2	4	2	2	2	2	3	4	5	4	3	4	2	2	3	3	2	4	4	2	4	3	2	3	3	4	4	4	2	4
21	3	1	8	4	2	3	2	3	5	4	4	4	3	3	3	2	2	5	3	5	3	4	4	4	4	4	3	4	4	4	4	5	4	3	2	3	3	3	3	4	4	3	3	2	3	3	3	3	3
18	1	1	10	3	4	3	4	4	4	5	4	6	3	4	3	2	2	5	3	5	3	3	4	3	4	5	4	2	2	2	6	2	2	3	3	3	3	3	4	4	2	3	3	3	4	4	4	4	3
22	3	2	2	5	4	4	4	4	6	4	4	4	6	3	4	2	4	4	3	3	3	6	5	3	6	2	3	5	5	5	5	3	1	3	4	3	3	3	3	3	3	4	3	3	3	4	4	4	4
21	3	1	6	5	5	5	2	3	7	4	4	4	3	3	4	3	3	3	3	3	3	3	3	3	3	3	3	2	2	2	2	2	2	3	3	3	3	3	3	3	3	3	3	4	4	4	4	4	4
20	2	1	5	5	2	2	4	3	4	4	4	4	4	4	5	4	1	4	4	1	3	4	4	4	5	4	5	4	4	4	4	4	4	3	3	3	3	3	3	3	3	3	3	2	2	2	2	2	2
21	2	2	7	4	5	5	4	3	6	1	1	1	6	4	3	2	1	5	2	5	1	5	1	4	7	6	6	2	1	2	2	6	2	4	3	5	4	3	2	4	2	3	3	2	1	2	3	2	2
20	2	1	7	3	4	4	5	5	5	1	1	1	3	3	3	4	4	4	4	4	4	4	4	4	4	4	4	1	1	1	3	1	3	3	2	3	3	3	3	3	3	3	3	4	4	4	4	4	4
21	3	1	7	5	1	3	5	3	4	6	6	6	3	2	2	5	2	5	2	4	3	3	1	2	2	4	2	1	1	1	1	1	1	2	2	2	3	3	3	4	3	2	2	3	4	4	4	4	4
18	1	1	8	3	5	5	5	5	7	4	2	6	1	1	4	2	3	5	3	3	2	2	2	2	2	2	2	2	2	2	2	2	1	2	2	2	4	4	2	3	3	1	1	4	4	4	4	4	4
21	3	1	7	3	4	4	4	3	5	5	4	5	4	3	3	3	3	3	2	3	2	2	2	2	5	5	4	4	4	4	4	4	2	2	2	3	2	4	3	4	3	3	3	3	4	4	4	4	4
19	1	1	12	4	2	2	3	3	4	4	4	4	3	3	3	3	3	3	3	3	3	3	3	3	3	3	3	4	4	4	4	4	4	3	3	3	3	3	3	3	3	3	3	3	3	3	4	4	3
19	1	1	10	1	5	5	3	1	7	4	5	5	5	6	6	2	5	4	4	5	3	4	4	2	5	6	6	4	4	5	1	1	1	4	4	3	3	3	3	3	3	3	3	3	3	3	4	4	3
18	1	2	9	3	4	3	4	2	6	4	3	6	5	3	3	2	3	5	3	2	4	2	3	1	4	5	5	6	6	6	3	2	2	3	2	3	3	3	3	3	3	2	3	3	4	4	4	4	3
19	1	1	12	3	5	4	3	3	6	4	3	5	2	2	2	2	2	2	2	2	2	2	2	2	2	2	3	2	2	2	3	6	5	3	2	3	4	4	3	4	4	3	3	4	4	4	4	3	4
20	1	2	7	5	1	1	3	3	4	4	4	4	3	3	3	3	3	3	3	3	3	3	3	3	3	3	3	4	4	4	4	4	3	2	2	2	3	3	3	3	3	3	3	3	3	3	3	3	3
20	3	2	13	5	5	3	3	4	2	6	5	4	6	6	6	6	3	7	5	7	7	5	7	5	7	7	7	2	2	2	2	2	3	4	4	4	3	3	4	3	3	4	3	2	4	2	3	2	2
20	1	1	12	3	5	4	4	3	5	4	4	4	5	4	4	5	4	4	4	4	5	4	5	4	4	4	3	2	2	2	2	2	6	3	3	3	3	3	3	3	3	3	3	3	3	3	3	3	3
19	1	2	12	5	2	4	3	3	5	2	2	6	1	1	1	1	1	4	1	2	1	7	1	4	1	4	1	1	1	1	1	1	1	2	3	1	4	4	2	4	4	3	1	3	4	4	4	4	4
20	1	1	10	4	5	5	3	5	3	6	6	6	5	1	2	2	3	2	2	2	2	1	3	5	4	5	5	7	7	7	1	1	3	3	3	3	4	1	2	3	2	2	1	4	3	3	4	1	3
20	1	1	9	3	5	5	5	5	5	5	3	3	1	6	1	1	1	1	1	1	1	1	1	1	1	6	1	1	1	1	1	1	1	3	3	3	4	3	3	3	3	3	3	3	4	4	4	4	4
19	1	2	12	3	4	2	3	4	4	6	6	6	1	1	1	1	1	4	1	4	1	1	1	1	1	4	1	2	3	3	3	4	2	3	4	4	3	4	3	2	3	4	4	3	3	3	3	3	3
20	3	2	6	5	1	2	2	5	2	7	7	7	4	2	1	1	5	1	1	1	1	1	1	1	1	1	1	7	7	7	3	2	1	4	4	4	2	2	3	2	2	3	4	3	3	3	3	3	3
20	2	1	6	4	3	3	3	2	5	5	5	5	4	4	4	4	4	4	4	4	4	4	4	4	4	4	4	5	5	5	5	5	3	3	3	3	3	3	3	3	3	3	3	3	3	3	3	3	3
19	1	1	12	4	4	3	4	4	6	5	4	4	4	4	3	1	1	7	2	4	3	3	4	1	7	7	1	4	4	5	5	5	3	4	4	4	4	4	4	3	3	3	3	3	4	4	3	2	4
19	1	2	7	3	3	2	3	4	4	4	4	4	5	4	4	4	4	4	4	4	4	4	4	4	4	4	4	4	4	4	4	4	4	2	2	3	3	3	3	3	3	3	3	2	2	2	2	2	2
19	1	1	13	3	5	5	3	3	6	2	2	5	2	2	2	2	5	2	2	2	2	2	2	2	2	2	2	4	5	5	4	1	2	3	3	3	3	3	3	3	3	3	3	4	4	4	4	4	4
20	2	1	8	4	2	2	4	3	6	5	5	5	4	4	2	2	6	4	4	3	2	3	3	2	5	4	3	5	5	5	3	3	2	4	3	3	4	3	3	3	3	3	3	4	4	4	4	4	4
19	1	1	10	3	5	5	3	3	4	6	6	6	7	4	7	4	7	4	7	7	4	4	6	4	6	6	7	1	1	1	1	1	1	2	2	4	4	4	2	4	4	5	3	2	2	3	4	3	4
19	1	1	11	3	3	2	2	3	3	5	6	6	4	3	3	2	2	4	1	5	3	4	3	3	4	5	4	3	4	2	3	7	1	4	4	3	3	3	3	4	2	4	4	4	3	3	4	2	2
19	1	2	7	4	3	4	5	5	4	4	4	4	5	5	5	4	4	4	4	4	4	4	4	4	4	4	4	4	4	4	4	4	4	1	1	1	1	1	1	1	1	1	1	2	2	2	2	2	2
20	2	1	6	3	5	5	3	5	6	6	2	6	2	2	2	2	3	2	2	2	2	2	4	2	2	6	6	1	1	1	1	1	1	2	3	3	4	4	2	2	3	3	2	4	4	4	4	4	4
22	4	2	1	3	3	3	3	3	4	5	5	5	3	3	3	3	3	3	5	3	3	3	3	3	3	5	5	3	3	3	3	3	5	3	3	3	3	3	3	3	3	3	3	3	3	3	3	3	3
20	2	2	12	5	3	3	3	3	4	7	7	7	3	3	4	4	4	4	4	4	4	4	4	4	4	4	4	4	4	4	6	7	1	3	3	3	3	3	3	3	3	3	3	3	2	2	3	3	3
19	1	1	8	3	2	2	5	3	5	5	5	6	4	4	4	4	4	6	4	5	4	3	2	2	3	2	2	1	2	1	4	2	2	4	4	4	3	2	4	2	3	3	5	2	3	4	4	3	2
21	3	1	6	4	5	5	3	3	6	7	7	7	4	2	2	2	6	4	2	2	2	3	1	2	2	2	3	1	1	1	1	1	1	1	1	1	5	5	3	5	5	1	1	2	4	4	4	4	4
19	1	1	9	3	2	3	4	3	4	6	4	5	4	3	5	3	3	4	3	6	3	3	3	3	5	3	6	5	6	5	1	3	2	3	4	3	3	3	3	4	2	4	3	4	4	4	4	4	4
18	1	1	10	3	3	2	2	2	5	5	2	5	5	5	3	2	5	5	5	5	4	3	5	3	5	6	6	2	2	2	2	2	2	3	3	3	3	3	3	3	3	3	3	3	4	4	4	3	3
19	1	2	9	4	2	2	4	3	6	5	5	5	2	2	2	2	5	2	2	2	2	2	2	2	2	3	2	2	2	2	2	2	2	3	2	2	4	4	3	4	4	3	3	3	3	3	3	3	3
18	1	1	11	3	5	5	5	5	3	6	6	6	2	3	3	1	5	5	1	5	1	6	6	4	4	6	4	2	2	1	7	7	3	3	3	4	2	4	3	3	2	4	2	3	2	2	2	3	3
20	2	1	6	4	5	5	3	3	4	5	5	5	2	2	2	2	2	6	2	2	2	2	2	2	2	6	2	3	3	3	1	1	2	3	3	3	4	4	2	4	3	2	2	3	3	2	3	2	3
20	1	2	8	4	1	1	4	4	3	7	7	7	6	1	1	4	7	2	2	2	2	2	7	5	6	2	7	7	7	7	4	7	7	3	3	4	3	3	3	3	3	4	3	2	2	2	2	2	2
19	1	1	8	2	5	5	3	3	3	7	7	7	4	4	4	4	4	4	4	4	4	4	4	4	4	4	4	7	7	7	7	7	1	4	4	4	4	4	4	4	4	4	4	1	1	1	1	1	1
20	1	1	9	5	2	2	2	5	4	6	6	6	6	2	4	2	4	6	4	4	5	2	4	4	5	4	5	5	5	5	4	4	4	4	4	4	4	4	4	4	4	4	4	3	4	3	3	3	2
21	3	2	7	5	3	2	5	5	5	7	5	7	5	5	6	4	6	6	4	6	5	5	6	6	6	6	5	3	2	2	6	6	2	3	4	3	2	4	3	3	4	2	4	2	2	2	3	1	2
19	1	1	10	3	5	4	4	4	5	5	5	6	2	3	5	3	4	4	3	5	3	2	2	2	3	5	5	3	3	3	1	1	2	3	3	3	3	4	4	4	3	3	3	3	4	4	4	3	3
18	1	1	11	2	3	3	3	3	6	2	3	4	3	3	5	3	3	3	3	3	3	1	3	2	2	4	4	1	1	1	1	1	2	3	3	4	3	3	3	3	3	3	3	4	4	4	4	4	4
19	1	1	7	2	3	3	2	4	4	5	4	4	4	4	4	4	4	4	4	4	4	4	4	4	4	4	4	5	5	4	6	1	3	3	3	3	3	3	3	3	3	3	3	3	3	3	3	3	3
20	1	1	11	4	5	3	3	4	5	6	6	6	6	3	6	4	6	6	4	3	6	3	3	3	3	5	4	6	6	6	1	1	2	4	4	4	2	2	5	2	2	5	5	4	4	4	4	4	4
20	1	2	9	4	2	2	3	3	7	4	4	4	2	2	3	2	2	2	2	2	2	2	2	2	2	6	4	4	4	4	4	4	4	3	3	3	3	3	3	3	3	3	3	3	3	3	3	3	3
19	1	1	10	5	1	1	5	5	1	6	6	6	5	5	3	3	6	1	3	3	3	3	3	1	4	5	3	3	3	3	3	4	5	3	3	3	3	3	3	3	3	3	3	2	2	2	2	2	2
21	3	1	7	3	4	3	5	5	6	2	2	7	2	2	2	2	6	6	5	5	5	2	4	2	2	2	5	2	3	3	1	2	1	2	2	3	4	4	3	4	3	3	3	4	4	4	4	3	3
20	3	1	8	1	5	3	3	3	6	1	1	5	5	3	2	2	3	2	5	2	2	4	5	2	4	2	4	2	2	2	2	1	1	2	2	3	3	4	2	4	3	2	2	3	3	3	4	3	4
21	3	1	6	4	3	3	3	4	5	6	5	6	5	4	5	2	5	5	5	5	3	2	2	2	3	5	4	1	2	1	2	1	2	3	3	3	4	4	4	3	4	4	3	4	4	4	3	4	4
20	1	1	9	3	4	3	4	3	6	6	6	7	2	2	2	1	3	6	2	5	4	1	2	2	6	6	6	5	3	6	3	6	2	3	3	4	3	3	3	3	3	3	3	3	4	4	4	2	3
20	1	1	10	2	3	2	3	2	6	5	5	6	3	3	3	4	3	4	3	3	3	3	3	3	3	3	3	2	2	2	3	1	7	2	2	2	4	4	4	4	4	3	3	3	4	4	4	4	4
19	1	1	9	1	5	5	2	2	6	6	6	6	5	4	1	1	5	1	3	1	1	2	5	2	5	6	3	7	1	1	1	1	1	3	3	3	3	4	4	3	3	4	3	4	3	3	4	3	3
22	3	1	4	3	4	3	2	3	2	5	2	5	5	4	5	3	5	5	4	5	4	2	4	4	5	6	3	5	6	6	2	2	5	3	4	4	2	3	4	2	1	4	3	2	3	4	4	3	3
21	3	1	11	1	5	5	5	5	6	7	7	7	6	2	2	1	1	2	2	6	2	2	6	6	6	6	5	2	6	2	1	1	1	2	3	4	2	3	4	3	3	2	4	2	4	4	3	4	1
18	1	2	8	5	1	2	5	5	7	5	5	5	7	7	7	7	7	7	7	7	7	7	7	7	7	7	7	5	5	5	5	5	3	3	3	3	5	5	3	5	5	3	3	2	2	2	2	2	3
20	1	1	7	3	5	5	3	3	4	7	7	7	1	1	1	1	1	1	1	1	1	1	1	1	1	1	1	6	6	6	2	2	1	2	1	1	5	5	1	5	3	3	1	4	4	4	4	4	4
21	3	2	9	2	4	4	2	2	5	5	5	5	5	2	2	2	5	2	2	2	2	2	2	2	2	5	3	3	5	5	2	2	2	3	2	3	4	4	3	4	4	3	2	4	4	4	4	4	3
21	3	1	8	2	4	2	2	3	3	2	2	3	4	4	3	3	5	3	3	3	3	2	4	3	4	4	4	3	4	3	2	2	1	2	2	3	3	4	3	4	3	4	3	4	4	3	4	4	4
22	3	1	12	3	3	3	3	3	4	4	4	4	4	4	4	4	4	4	4	4	4	4	4	4	4	4	4	4	4	4	4	4	4	3	3	3	3	3	3	3	3	3	3	2	2	2	2	2	2
20	1	2	9	5	3	2	3	5	4	5	5	5	6	6	6	6	6	6	6	6	6	6	6	6	6	6	6	5	5	5	5	5	3	3	3	3	3	3	3	3	3	3	3	2	2	2	2	2	2
20	2	1	13	5	1	3	5	5	3	7	7	7	5	2	2	2	2	4	4	4	5	4	4	2	4	6	6	2	2	2	1	2	3	3	4	4	2	3	3	2	2	4	4	2	1	1	3	1	1
21	2	2	6	5	4	5	5	5	7	4	4	4	7	7	7	7	7	7	7	7	7	7	7	7	7	7	7	4	4	4	3	3	4	3	3	3	3	3	3	3	3	3	3	2	2	2	2	2	2
17	1	1	10	3	3	2	2	3	5	6	5	5	2	2	2	3	2	6	3	3	3	2	2	4	3	2	3	3	3	3	2	3	2	3	3	3	3	3	2	4	4	3	4	4	4	4	4	4	3
20	3	1	5	5	3	3	4	4	6	7	7	5	3	3	2	2	2	4	2	4	3	3	3	3	3	6	6	2	2	2	1	1	4	4	3	3	3	3	3	3	3	3	3	3	3	3	3	3	3
[truncated: 6 more columns]
